# Supplementary material for: Comparative chloroplast genome analyses of 23 species in Swertia L. (Gentianaceae) with implications for its phylogeny
Source: Front Genet. 2022 Aug 31;13:895146. doi: 10.3389/fgene.2022.895146 (PMC9470856; doi:10.3389/fgene.2022.895146)
Supplement: Supplementary file 1 [file Table2.XLSX]

## Sheet: Sheet1
				Table S2 Repeat sequences in Swertiachloroplast genomes
Species	Repeat types		Lengths (bp)	Position A	Position B	Location
Swertia bifolia	Disperse	Forward	39	97975	119485	rps7-trnV-GAC
S.bifolia		F	38	43976	97975	ycf3
S.bifolia		F	38	43976	119485	ycf3
S.bifolia		F	31	32728	32743	trnT-GGU-psbD
S.bifolia		F	30	42443	42458	psaA-ycf3
S.bifolia		F	31	9034	36582	trnG-UCC
S.bifolia		F	30	7708	35660	psbI-trnS-GCU
S.bifolia		F	30	116874	116929	ndhE
S.bifolia		F	32	38818	41042	psaB
S.bifolia		F	30	38268	40483	psaB
S.bifolia		F	30	58334	58367	accD
S.bifolia		F	30	75579	138861	petB
S.bifolia	Palindromic	P	48	114558	114558	ccsA-ndhD
S.bifolia		P	39	119485	138853	ndhA
S.bifolia		P	38	43976	138854	ycf3
S.bifolia		P	33	7708	45368	psbI-trnS-GCU
S.bifolia		P	32	35658	45371	psbC-trnS-UGA
S.bifolia		P	30	9068	119849	trnG-UCC-trnR-UCU
S.bifolia		P	30	43977	75579	ycf3
S.bifolia		P	30	75579	97976	petB
S.bifolia		P	30	75579	119486	petB
S.bifolia	Tandem	Tandem	11	381	417	psbA
S.bifolia		T	13	7289	7320	psbK-psbI
S.bifolia		T	11	7853	7877	trnS-GCU-trnG-UCC
S.bifolia		T	22	21830	21873	rpoC1
S.bifolia		T	13	26637	26662	rpoB-trnC-GCA
S.bifolia		T	17	27457	27494	trnC-GCA-petN
S.bifolia		T	15	28583	28612	petN-psbM
S.bifolia		T	19	30034	30071	psbM-trnD-GUC
S.bifolia		T	15	32729	32774	trnT-GGU-psbD
S.bifolia		T	14	35604	35631	psbC-trnS-UGA
S.bifolia		T	15	42444	42488	psaA-ycf3
S.bifolia		T	22	51351	51394	ndhC-trnV-UAC
S.bifolia		T	33	58335	58397	accD
S.bifolia		T	21	67967	68007	rps18
S.bifolia		T	17	68420	68453	rps18-rpl20
S.bifolia		T	22	88532	88586	ycf2
S.bifolia		T	22	88532	88621	ycf2
S.bifolia		T	18	90973	91011	ycf2
S.bifolia		T	8	107146	107177	rrn5-trnR-ACG
S.bifolia		T	8	129691	129722	rps15-ycf1
S.bifolia		T	18	145857	145895	ycf2
S.bifolia		T	21	148265	148318	ycf2
S.bifolia		T	21	148254	148336	ycf2
Swertia bimaculata	Disperse	Forward	38	44366	98516	ycf3
S.bimaculata		F	38	44366	120073	ycf3
S.bimaculata		F	31	118838	118859	ndhG-ndhI
S.bimaculata		F	30	117444	117491	psaC-ndhE
S.bimaculata		F	32	8114	36070	psbI-trnS-GCU
S.bimaculata		F	32	39243	41467	psaB
S.bimaculata		F	30	9474	36960	trnG-UCC
S.bimaculata		F	30	27574	27614	rpoB-trnC-GCA
S.bimaculata		F	30	38693	40908	psaB
S.bimaculata		F	30	47629	47654	trnT-UGU-trnL-UAA
S.bimaculata		F	30	58523	58556	accD
S.bimaculata		F	30	76090	139360	petB
S.bimaculata		F	30	108748	108769	trnN-GUU-ycf1
S.bimaculata		F	30	129110	129131	ycf1-trnN-GUU
S.bimaculata	Palindromic	P	48	115132	115132	ccsA-ndhD
S.bimaculata		P	39	120073	139352	ndhA
S.bimaculata		P	38	44366	139353	ycf3
S.bimaculata		P	34	51645	51645	ndhC-trnV-UAC
S.bimaculata		P	32	8114	45770	psbI-trnS-GCU
S.bimaculata		P	32	36067	45773	psbC-trnS-UGA
S.bimaculata		P	30	44367	76090	ycf3
S.bimaculata		P	30	76090	98517	petB
S.bimaculata		P	30	76090	120074	petB
S.bimaculata		P	30	108748	129108	trnN-GUU-ycf1
S.bimaculata		P	30	108769	129129	trnN-GUU-ycf1
S.bimaculata	Tandem	Tandem	16	123	155	trnH-GUG-psbA
S.bimaculata		T	25	105	170	trnH-GUG-psbA
S.bimaculata		T	16	286	318	trnH-GUG-psbA
S.bimaculata		T	16	289	324	trnH-GUG-psbA
S.bimaculata		T	12	5364	5389	rps16
S.bimaculata		T	12	6109	6134	rps16-trnQ-UUG
S.bimaculata		T	32	6242	6311	rps16-trnQ-UUG
S.bimaculata		T	14	8682	8709	trnS-GCU-trnG-UCC
S.bimaculata		T	14	15136	15163	atpI-rps2
S.bimaculata		T	22	22269	22312	rpoC1
S.bimaculata		T	14	26789	26817	rpoB-trnC-GCA
S.bimaculata		T	16	26919	26950	rpoB-trnC-GCA
S.bimaculata		T	13	27557	27582	rpoB-trnC-GCA
S.bimaculata		T	14	27576	27643	rpoB-trnC-GCA
S.bimaculata		T	40	27562	27641	rpoB-trnC-GCA
S.bimaculata		T	12	31529	31560	trnE-UUC-trnT-GGU
S.bimaculata		T	13	31614	31639	trnE-UUC-trnT-GGU
S.bimaculata		T	15	31938	31969	trnE-UUC-trnT-GGU
S.bimaculata		T	12	31961	31995	trnE-UUC-trnT-GGU
S.bimaculata		T	13	37025	37051	trnG-GCC-trnfM-CAU
S.bimaculata		T	13	46100	46124	trnS-GGA-rps4
S.bimaculata		T	16	47408	47443	trnT-UGU-trnL-UAA
S.bimaculata		T	25	47630	47680	trnT-UGU-trnL-UAA
S.bimaculata		T	16	47659	47692	trnT-UGU-trnL-UAA
S.bimaculata		T	19	48019	48056	trnT-UGU-trnL-UAA
S.bimaculata		T	14	48774	48817	trnL-UAA-trnF-GAA
S.bimaculata		T	55	51555	51670	ndhC-trnV-UAC
S.bimaculata		T	20	51665	51704	ndhC-trnV-UAC
S.bimaculata		T	18	55139	55174	atpB-rbcL
S.bimaculata		T	33	58524	58586	accD
S.bimaculata		T	21	59555	59599	accD-psaI
S.bimaculata		T	16	64141	64184	petA-psbJ
S.bimaculata		T	12	64142	64174	petA-psbJ
S.bimaculata		T	14	68310	68340	rpl33-rps18
S.bimaculata		T	21	68389	68429	rps18
S.bimaculata		T	13	70605	70631	clpP
S.bimaculata		T	14	72692	72721	clpP-psbB
S.bimaculata		T	22	89123	89177	ycf2
S.bimaculata		T	21	89123	89212	ycf2
S.bimaculata		T	18	91567	91605	ycf2
S.bimaculata		T	21	108749	108795	trnN-GUU-ycf1
S.bimaculata		T	18	113727	113762	rpl32-trnL-UAG
S.bimaculata		T	19	117382	117426	psaC-ndhE
S.bimaculata		T	21	118805	118872	ndhG-ndhI
S.bimaculata		T	21	118839	118885	ndhG-ndhI
S.bimaculata		T	16	120816	120847	ndhA
S.bimaculata		T	14	123174	123201	rps15-ycf1
S.bimaculata		T	21	129113	129159	ycf1-trnN-GUU
S.bimaculata		T	18	146303	146341	ycf2
S.bimaculata		T	21	148714	148767	ycf2
S.bimaculata		T	21	148703	148785	ycf2
Swertia cincta	Disperse	Forward	39	94476	115990	trnL-CAA-ndhB
S.cincta		F	38	41455	94476	ycf3
S.cincta		F	38	41455	115990	ycf3
S.cincta		F	38	36336	38560	psaB
S.cincta		F	30	60869	60882	petA-psbJ
S.cincta		F	32	6066	33194	psbI-trnS-GCU
S.cincta		F	31	113404	113456	psaC-ndhE
S.cincta		F	30	7433	34062	psbK
S.cincta		F	30	35786	38001	psaB
S.cincta		F	30	55370	55403	accD
S.cincta		F	30	72401	135063	petB
S.cincta	Palindromic	P	48	111089	111089	ccsA-ndhD
S.cincta		P	39	115990	135055	ndhA
S.cincta		P	38	41455	135056	ycf3
S.cincta		P	31	42574	42574	ycf3-trnS-GGA
S.cincta		P	32	6066	42836	psbI-trnS-GCU
S.cincta		P	32	33191	42839	psbD-trnS-UGA
S.cincta		P	30	41456	72401	ycf3
S.cincta		P	30	72401	94477	petB
S.cincta		P	30	72401	115991	petB
S.cincta	Reverse	R	35	66986	66986	clpP
S.cincta		R	30	123056	123056	ycf1
S.cincta	Tandem	Tandem	13	396	434	trnH-GUG-psbA
S.cincta		T	11	6209	6233	trnS-GCU-trnG-UCC
S.cincta		T	14	12852	12879	atpI-rps2
S.cincta		T	16	40163	40197	psaA-ycf3
S.cincta		T	33	55371	55433	accD
S.cincta		T	13	60870	60910	petA-psbJ
S.cincta		T	21	64788	64828	rps18
S.cincta		T	24	85388	85442	ycf2
S.cincta		T	21	85388	85477	ycf2
S.cincta		T	18	87760	87798	ycf2
S.cincta		T	25	104328	104380	trnR-ACG-trnN-GUU
S.cincta		T	12	105539	105564	ycf1
S.cincta		T	12	124007	124032	ycf1
S.cincta		T	25	125191	125243	trnN-GUU-trnR-ACG
S.cincta		T	18	141773	141811	ycf2
S.cincta		T	21	144112	144165	ycf2
S.cincta		T	21	144101	144183	ycf2
Swertia cordata	Disperse	F	38	41455	115990	ycf3
S.cordata		F	38	36336	38560	psaB
S.cordata		F	30	60869	60882	petA-psbJ
S.cordata		F	32	6066	33194	psbI-trnS-GCU
S.cordata		F	31	113404	113456	psaC-ndhE
S.cordata		F	30	7433	34062	psbK
S.cordata		F	30	35786	38001	psaB
S.cordata		F	30	55370	55403	accD
S.cordata		F	30	72401	135063	petB
S.cordata	Palindromic	P	48	111089	111089	ccsA-ndhD
S.cordata		P	39	115990	135055	ndhA
S.cordata		P	38	41455	135056	ycf3
S.cordata		P	31	42574	42574	ycf3-trnS-GGA
S.cordata		P	32	6066	42836	psbI-trnS-GCU
S.cordata		P	32	33191	42839	psbD-trnS-UGA
S.cordata		P	30	41456	72401	ycf3
S.cordata		P	30	72401	94477	petB
S.cordata		P	30	72401	115991	petB
S.cordata	Tandem	Tandem	12	3228	3253	matK
S.cordata		T	15	4764	4795	matK-rps16
S.cordata		T	13	6350	6375	rps16-trnQ-UUG
S.cordata		T	13	6857	6882	rps16-trnQ-UUG
S.cordata		T	13	8065	8097	psbK-psbI
S.cordata		T	15	13457	13485	atpH
S.cordata		T	56	16249	16371	rps2
S.cordata		T	23	22570	22614	rpoC1
S.cordata		T	9	31053	31087	psbM-trnD-GUC
S.cordata		T	19	31051	31090	psbM-trnD-GUC
S.cordata		T	13	31842	31867	trnE-UUC-trnT-GGU
S.cordata		T	20	32131	32190	trnE-UUC-trnT-GGU
S.cordata		T	12	32159	32198	trnE-UUC-trnT-GGU
S.cordata		T	8	36040	36071	psbC-trnS-UGA
S.cordata		T	15	36041	36071	psbC-trnS-UGA
S.cordata		T	15	36045	36078	psbC-trnS-UGA
S.cordata		T	17	42965	42998	psaA-ycf3
S.cordata		T	13	43166	43192	psaA-ycf3
S.cordata		T	18	46287	46323	trnS-GGA-rps4
S.cordata		T	16	47473	47504	trnT-UGU-trnL-UAA
S.cordata		T	13	47797	47821	trnT-UGU-trnL-UAA
S.cordata		T	33	58327	58389	accD
S.cordata		T	21	67984	68024	rps18
S.cordata		T	17	69870	69916	rps12-clpP
S.cordata		T	13	70197	70223	rps12-clpP
S.cordata		T	26	71290	71342	clpP
S.cordata		T	24	88566	88620	ycf2
S.cordata		T	21	88584	88635	ycf2
S.cordata		T	18	91010	91048	ycf2
S.cordata		T	24	93831	93882	trnL-CAA-ndhB
S.cordata		T	14	96537	96564	ndhB-rps7
S.cordata		T	13	99605	99630	trnV-GAC-rrn16
S.cordata		T	13	112920	112946	rpl32-trnL-UAG
S.cordata		T	17	119592	119627	ndhA
S.cordata		T	13	137412	137437	rrn16-trnV-GAC
S.cordata		T	14	140478	140505	rps7-ndhB
S.cordata		T	24	143160	143211	ndhB-trnL-CAA
S.cordata		T	18	145994	146032	ycf2
S.cordata		T	21	148407	148458	ycf2
S.cordata		T	21	148394	148476	ycf2
Swertia dichotoma	Disperse	Forward	49	101452	102565	trnI-GAU
S.dichotoma		F	49	133407	134520	trnA-UGC
S.dichotoma		F	39	97474	119076	trnV-GAC-rrn16
S.dichotoma		F	38	43751	97474	ycf3
S.dichotoma		F	38	43751	119076	ycf3
S.dichotoma		F	32	7936	35426	psbI-trnS-GCU
S.dichotoma		F	32	38637	40861	psaB
S.dichotoma		F	30	9275	36354	trnG-UCC
S.dichotoma		F	30	38087	40302	psaB
S.dichotoma		F	30	116454	116518	psaC-ndhE
S.dichotoma	Palindromic	P	49	101452	133407	trnI-GAU
S.dichotoma		P	49	102565	134520	trnA-UGC
S.dichotoma		P	44	114135	114135	ndhD
S.dichotoma		P	39	119076	138508	ndhA
S.dichotoma		P	38	43751	138509	ycf3
S.dichotoma		P	32	7936	45146	trnS-GCU-trnG-UCC
S.dichotoma		P	32	35423	45149	psbC-trnS-UGA
S.dichotoma	Tandem	Tandem	11	8079	8103	trnS-GCU-trnG-UCC
S.dichotoma		T	14	14973	15000	atpI-rps2
S.dichotoma		T	21	22131	22173	rpoC1
S.dichotoma		T	19	27412	27449	rpoB-trnC-GCA
S.dichotoma		T	16	28905	28939	petN-psbM
S.dichotoma		T	21	49492	49537	ndhK
S.dichotoma		T	19	59177	59215	psaI-ycf4
S.dichotoma		T	16	63180	63212	petA-psbJ
S.dichotoma		T	21	67414	67454	rps18
S.dichotoma		T	13	69619	69645	clpP
S.dichotoma		T	14	71685	71714	clpP-psbB
S.dichotoma		T	24	88000	88054	ycf2
S.dichotoma		T	21	88022	88091	ycf2
S.dichotoma		T	15	88496	88525	ycf2
S.dichotoma		T	18	90459	90497	ycf2
S.dichotoma		T	14	97973	98000	trnV-GAC-rrn16
S.dichotoma		T	17	116490	116524	psaC-ndhE
S.dichotoma		T	14	119408	119436	ndhA
S.dichotoma		T	18	122632	122667	rps15-ycf1
S.dichotoma		T	14	138022	138049	rrn16-trnV-GAC
S.dichotoma		T	18	145525	145563	ycf2
S.dichotoma		T	15	147497	147526	ycf2
S.dichotoma		T	21	147951	148004	ycf2
S.dichotoma		T	21	147931	148022	ycf2
Swertia dilatata	Disperse	Forward	69	7743	7766	trnS-GCU-trnG-UCC
S.dilatata		F	46	7743	7789	trnS-GCU-trnG-UCC
S.dilatata		F	39	95344	116611	rps7-trnV-GAC
S.dilatata		F	38	42956	95344	ycf3
S.dilatata		F	38	42956	116611	ycf3
S.dilatata		F	38	37868	40092	psaB
S.dilatata		F	30	56803	56836	accD
S.dilatata		F	32	7165	34714	psbI-trnS-GCU
S.dilatata		F	30	8614	35651	trnG-UCC
S.dilatata		F	30	37318	39533	psaB
S.dilatata		F	30	73256	135992	petB
S.dilatata		F	30	114137	114189	psaC-ndhE
S.dilatata	Palindromic	P	48	111839	111839	ccsA-ndhD
S.dilatata		P	39	116611	135984	ndhA
S.dilatata		P	38	42956	135985	ycf3
S.dilatata		P	32	7165	44366	psbI-trnS-GCU
S.dilatata		P	32	34711	44369	psbC-trnS-UGA
S.dilatata		P	30	13024	13052	atpH-atpI
S.dilatata		P	30	42957	73256	ycf3
S.dilatata		P	30	73256	95345	petB
S.dilatata		P	30	73256	116612	petB
S.dilatata	Tandem	Tandem	18	7311	7352	trnS-GCU-trnG-UCC
S.dilatata		T	23	7744	7835	trnS-GCU-trnG-UCC
S.dilatata		T	20	29230	29270	psbM-trnD-GUC
S.dilatata		T	9	49866	49896	ndhC-trnV-UAC
S.dilatata		T	16	50242	50295	ndhC-trnV-UAC
S.dilatata		T	22	50243	50287	ndhC-trnV-UAC
S.dilatata		T	33	56804	56866	accD
S.dilatata		T	15	65364	65394	trnP-UGG-psaJ
S.dilatata		T	21	65597	65637	psaJ-rps18
S.dilatata		T	12	67793	67817	clpP
S.dilatata		T	10	72133	72157	psbN-psbH
S.dilatata		T	18	88684	88722	ycf2
S.dilatata		T	12	104521	104551	rrn5-trnR-ACG
S.dilatata		T	16	109024	109065	ndhF-rpl32
S.dilatata		T	18	121790	121825	ycf1
S.dilatata		T	12	126817	126847	trnR-ACG-rrn5
S.dilatata		T	18	142646	142684	ycf2
Swertia diluta	Disperse	Forward	46	6251	6276	rps16- trnQ-UUG
S.diluta		F	39	98264	119859	rps7-trnV-GAC
S.diluta		F	38	44351	98264	ycf3
S.diluta		F	38	44351	119859	ycf3
S.diluta		F	38	39290	41514	psaB
S.diluta		F	32	8109	36078	psbI-trnS-GCU
S.diluta		F	30	9498	37001	trnG-UCC
S.diluta		F	30	38740	40955	psaB
S.diluta		F	30	58446	58479	accD
S.diluta		F	30	75835	139255	petB
S.diluta	Palindromic	P	48	114953	114953	ccsA-ndhD
S.diluta		P	39	119859	139247	ndhA
S.diluta		P	38	44351	139248	ycf3
S.diluta		P	32	8109	45715	psbI-trnS-GCU
S.diluta		P	32	36075	45718	psbC-trnS-UGA
S.diluta		P	30	44352	75835	ycf3
S.diluta		P	30	75835	98265	petB
S.diluta		P	30	75835	119860	petB
S.diluta	Tandem	Tandem	12	5301	5326	rps16- trnQ-UUG
S.diluta		T	25	6229	6322	rps16- trnQ-UUG
S.diluta		T	25	6243	6322	rps16- trnQ-UUG
S.diluta		T	10	6536	6577	rps16- trnQ-UUG
S.diluta		T	11	6549	6580	rps16- trnQ-UUG
S.diluta		T	11	8263	8287	trnS-GCU-trnG-UCC
S.diluta		T	12	8644	8670	trnS-GCU-trnG-UCC
S.diluta		T	14	15104	15131	atpI-rps2
S.diluta		T	13	28917	28949	petN-psbM
S.diluta		T	18	31651	31686	trnT-GGU
S.diluta		T	13	31921	31961	trnE-UUC-trnT-GGU
S.diluta		T	19	31975	32011	trnE-UUC-trnT-GGU
S.diluta		T	14	45558	45587	ycf3-trnS-GGA
S.diluta		T	15	46049	46078	trnS-GGA-rps4
S.diluta		T	19	47411	47448	trnT-UGU-trnL-UAA
S.diluta		T	14	51845	51872	ndhC-trnV-UAC
S.diluta		T	14	59305	59332	accD
S.diluta		T	16	64047	64078	petA-psbJ
S.diluta		T	21	68178	68218	rps18
S.diluta		T	13	75703	75729	petB
S.diluta		T	24	88816	88870	ycf2
S.diluta		T	21	88816	88905	ycf2
S.diluta		T	18	91260	91298	ycf2
S.diluta		T	15	117214	117249	psaC-ndhE
S.diluta		T	14	123146	123173	rps15-ycf1
S.diluta		T	18	146253	146291	ycf2
S.diluta		T	21	148664	148717	ycf2
S.diluta		T	21	148653	148735	ycf2
Swertia erythrosticta	Disperse	Forward	39	97744	119235	rps7-trnV-GAC
S.erythrosticta		F	38	43742	97744	ycf3
S.erythrosticta		F	38	43742	119235	ycf3
S.erythrosticta		F	32	38606	40830	psaB
S.erythrosticta		F	30	9020	36344	trnG-UCC
S.erythrosticta		F	30	38056	40271	psaB
S.erythrosticta		F	30	58114	58147	accD
S.erythrosticta		F	30	75352	138632	petB
S.erythrosticta		F	30	7685	35423	psbI-trnS-GCU
S.erythrosticta		F	30	116751	116804	psaC-ndhE
S.erythrosticta	Palindromic	P	39	119235	138624	ndhA
S.erythrosticta		P	38	43742	138625	ycf3
S.erythrosticta		P	33	7685	45020	psbI-trnS-GCU
S.erythrosticta		P	32	35421	45023	psbC-trnS-UGA
S.erythrosticta		P	31	114416	114433	ccsA-ndhD
S.erythrosticta		P	30	43743	75352	ycf3
S.erythrosticta		P	30	75352	97745	petB
S.erythrosticta		P	30	75352	119236	petB
S.erythrosticta	Tandem	Tandem	13	232	257	trnH-GUG-psbA
S.erythrosticta		T	14	5992	6021	rps16- trnQ-UUG
S.erythrosticta		T	16	6645	6676	trnQ-UUG-psbK
S.erythrosticta		T	11	6828	6852	trnQ-UUG-psbK
S.erythrosticta		T	13	7273	7304	psbK-psbI
S.erythrosticta		T	11	7830	7865	trnS-GCU-trnG-UCC
S.erythrosticta		T	14	14632	14659	atpI-rps2
S.erythrosticta		T	23	21814	21858	rpoC1
S.erythrosticta		T	33	58115	58177	accD
S.erythrosticta		T	21	67783	67823	rps18
S.erythrosticta		T	17	68234	68267	rps18-rpl20
S.erythrosticta		T	13	69932	69958	clpP
S.erythrosticta		T	13	81901	81926	rpl16
S.erythrosticta		T	24	88327	88381	ycf2
S.erythrosticta		T	21	88327	88416	ycf2
S.erythrosticta		T	18	90768	90806	ycf2
S.erythrosticta		T	17	112691	112726	rpl32-trnL-UAG
S.erythrosticta		T	18	145602	145640	ycf2
S.erythrosticta		T	21	148010	148063	ycf2
S.erythrosticta		T	21	147999	148081	ycf2
Swertia franchetiana	Disperse	Forward	39	97744	119235	rps7-trnV-GAC
S.franchetiana		F	38	43742	97744	ycf3
S.franchetiana		F	38	43742	119235	ycf3
S.franchetiana		F	32	38606	40830	psaB
S.franchetiana		F	30	9020	36344	trnG-UCC
S.franchetiana		F	30	38056	40271	psaB
S.franchetiana		F	30	7685	35423	psbK-psbI
S.franchetiana		F	30	116751	116804	psaC-ndhE
S.franchetiana		F	30	58114	58147	accD
S.franchetiana		F	30	75352	138632	petB
S.franchetiana	Palindromic	P	39	119235	138624	ndhA
S.franchetiana		P	38	43742	138625	ycf3
S.franchetiana		P	33	7685	45020	psbK-psbI
S.franchetiana		P	32	35421	45023	psbC
S.franchetiana		P	31	114416	114433	ccsA
S.franchetiana		P	30	43743	75352	ycf3
S.franchetiana		P	30	75352	97745	petB
S.franchetiana		P	30	75352	119236	petB
S.franchetiana	Tandem	Tandem	28	216	280	trnH-GUG-psbA
S.franchetiana		T	15	5337	5379	rps16
S.franchetiana		T	12	5335	5375	rps16
S.franchetiana		T	25	6287	6347	rps16-trnQ-UUG
S.franchetiana		T	25	6301	6355	rps16-trnQ-UUG
S.franchetiana		T	10	6569	6610	rps16-trnQ-UUG
S.franchetiana		T	11	6582	6613	rps16-trnQ-UUG
S.franchetiana		T	21	6582	6637	rps16-trnQ-UUG
S.franchetiana		T	14	6603	6637	rps16-trnQ-UUG
S.franchetiana		T	11	8306	8330	trnS-GCU-trnG-UCC
S.franchetiana		T	12	8679	8705	trnS-GCU-trnG-UCC
S.franchetiana		T	14	15140	15167	atpI-rps2
S.franchetiana		T	13	28951	28983	petN-psbM
S.franchetiana		T	18	31667	31702	trnE-UUC-trnT-GGU
S.franchetiana		T	13	31937	31977	trnE-UUC-trnT-GGU
S.franchetiana		T	19	31991	32027	trnE-UUC-trnT-GGU
S.franchetiana		T	14	42874	42907	psaA-ycf3
S.franchetiana		T	14	45562	45591	ycf3-trnS-GGA
S.franchetiana		T	15	46053	46082	trnS-GGA-rps4
S.franchetiana		T	19	47424	47461	trnT-UGU-trnL-UAA
S.franchetiana		T	14	51879	51906	ndhC-trnV-UAC
S.franchetiana		T	33	58477	58539	accD
S.franchetiana		T	16	63728	63759	petA-psbJ
S.franchetiana		T	13	66340	66366	trnW-CCA-trnP-UGG
S.franchetiana		T	21	67882	67922	rps18
S.franchetiana		T	13	70094	70119	clpP
S.franchetiana		T	13	75410	75436	ycf2
S.franchetiana		T	24	88521	88575	ycf2
S.franchetiana		T	21	88521	88610	ycf2
S.franchetiana		T	18	90965	91003	ycf2
S.franchetiana		T	12	108243	108267	trnN-GUU-ycf1
S.franchetiana		T	20	116933	116970	psaC-ndhE
S.franchetiana		T	15	116945	116973	psaC-ndhE
S.franchetiana		T	14	122869	122896	rps15-ycf1
S.franchetiana		T	12	128726	128750	ycf1-trnN-GUU
S.franchetiana		T	18	145990	146028	ycf2
S.franchetiana		T	21	148401	148454	ycf2
S.franchetiana		T	21	148390	148472	ycf2
Swertia hispidicalyx	Disperse	Forward	46	7744	7767	trnS-GCU-trnG-UCC
S.hispidicalyx		F	39	94762	116040	atpA
S.hispidicalyx		F	38	42436	94762	ycf3
S.hispidicalyx		F	38	42436	116040	ycf3
S.hispidicalyx		F	38	37348	39572	psaB
S.hispidicalyx		F	33	29434	29460	trnE-UUC-trnT-GGU
S.hispidicalyx		F	32	7176	34193	psbI-trnS-GCU
S.hispidicalyx		F	30	8592	35131	trnG-UCC
S.hispidicalyx		F	30	36798	39013	psaB
S.hispidicalyx		F	30	72674	135422	petB
S.hispidicalyx		F	30	113566	113618	psaC-ndhE
S.hispidicalyx		F	30	56221	56254	accD
S.hispidicalyx	Palindromic	P	48	111268	111268	ccsA-ndhD
S.hispidicalyx		P	39	116040	135414	ndhA
S.hispidicalyx		P	38	42436	135415	ycf3
S.hispidicalyx		P	32	7176	43847	psbI-trnS-GCU
S.hispidicalyx		P	32	34190	43850	psbC-trnS-UGA
S.hispidicalyx		P	30	13002	13030	atpH-atpI
S.hispidicalyx		P	30	42437	72674	ycf3
S.hispidicalyx		P	30	72674	94763	petB
S.hispidicalyx		P	30	72674	116041	petB
S.hispidicalyx	Tandem	Tandem	18	7317	7353	trnS-GCU-trnG-UCC
S.hispidicalyx		T	23	7745	7813	trnS-GCU-trnG-UCC
S.hispidicalyx		T	20	28675	28715	psbM-trnD-GUC
S.hispidicalyx		T	26	29440	29493	trnE-UUC-trnT-GGU
S.hispidicalyx		T	26	29446	29522	trnE-UUC-trnT-GGU
S.hispidicalyx		T	33	56222	56284	accD
S.hispidicalyx		T	15	64778	64808	trnP-UGG-psaJ
S.hispidicalyx		T	21	65011	65051	psaJ-rps18
S.hispidicalyx		T	12	67207	67231	clpP
S.hispidicalyx		T	10	71552	71576	psbN-psbH
S.hispidicalyx		T	18	88102	88140	ycf2
S.hispidicalyx		T	12	103938	103968	rrn5-trnR-ACG
S.hispidicalyx		T	16	108441	108482	ndhF-rpl32
S.hispidicalyx		T	18	121221	121256	ycf1
S.hispidicalyx		T	12	126248	126278	ycf1
S.hispidicalyx		T	18	142076	142114	ycf2
Swertia kouitchensis	Disperse	Forward	39	97999	119609	rps7-trnV-GAC
S.kouitchensis		F	38	44357	97999	ycf3
S.kouitchensis		F	38	44357	119609	ycf3
S.kouitchensis		F	38	39282	41506	psaB
S.kouitchensis		F	32	8115	36078	psbI-trnS-GCU
S.kouitchensis		F	30	7667	28927	psbK-psbI
S.kouitchensis		F	30	9497	36993	trnG-UCC
S.kouitchensis		F	30	38732	40947	psaB
S.kouitchensis		F	30	58473	58506	accD
S.kouitchensis		F	30	75570	139040	petB
S.kouitchensis		F	30	122893	122907	rps15-ycf1
S.kouitchensis	Palindromic	P	48	114706	114706	ccsA-ndhD
S.kouitchensis		P	39	119609	139032	ndhA
S.kouitchensis		P	38	44357	139033	ycf3
S.kouitchensis		P	32	8115	45728	psbI-trnS-GCU
S.kouitchensis		P	32	36075	45731	psbC-trnS-UGA
S.kouitchensis		P	30	44358	75570	ycf3
S.kouitchensis		P	30	75570	98000	petB
S.kouitchensis		P	30	75570	119610	petB
S.kouitchensis	Tandem	Tandem	12	5316	5341	rps16
S.kouitchensis		T	25	6247	6307	rps16- trnQ-UUG
S.kouitchensis		T	25	6261	6315	rps16- trnQ-UUG
S.kouitchensis		T	10	6532	6573	rps16- trnQ-UUG
S.kouitchensis		T	11	6545	6576	rps16- trnQ-UUG
S.kouitchensis		T	21	6545	6600	rps16- trnQ-UUG
S.kouitchensis		T	14	6566	6600	rps16- trnQ-UUG
S.kouitchensis		T	11	8269	8293	trnS-GCU-trnG-UCC
S.kouitchensis		T	12	8642	8668	trnS-GCU-trnG-UCC
S.kouitchensis		T	14	15103	15130	atpI-rps2
S.kouitchensis		T	13	28921	28953	petN-psbM
S.kouitchensis		T	13	30170	30209	psbM-trnD-GUC
S.kouitchensis		T	18	31651	31686	trnE-UUC-trnT-GGU
S.kouitchensis		T	13	31921	31961	trnE-UUC-trnT-GGU
S.kouitchensis		T	19	31975	32011	trnE-UUC-trnT-GGU
S.kouitchensis		T	14	42856	42889	psaA-ycf3
S.kouitchensis		T	14	45567	45600	ycf3-trnS-GGA
S.kouitchensis		T	15	46062	46091	trnS-GGA-rps4
S.kouitchensis		T	19	47424	47461	trnT-UGU-trnL-UAA
S.kouitchensis		T	14	51877	51904	ndhC-trnV-UAC
S.kouitchensis		T	33	58474	58536	accD
S.kouitchensis		T	16	63719	63750	petA-psbJ
S.kouitchensis		T	13	66331	66357	trnW-CCA-trnP-UGG
S.kouitchensis		T	9	66855	66881	trnP-UGG-psaJ
S.kouitchensis		T	19	67697	67734	rpl33
S.kouitchensis		T	21	67912	67952	rps18
S.kouitchensis		T	13	70124	70149	clpP
S.kouitchensis		T	13	75438	75464	petB
S.kouitchensis		T	24	88552	88606	ycf2
S.kouitchensis		T	21	88552	88641	ycf2
S.kouitchensis		T	18	90996	91034	ycf2
S.kouitchensis		T	12	108274	108298	trnN-GUU-ycf1
S.kouitchensis		T	15	116967	117002	psaC-ndhE
S.kouitchensis		T	14	122896	122937	rps15-ycf1
S.kouitchensis		T	12	128773	128797	ycf1-trnN-GUU
S.kouitchensis		T	18	146037	146075	ycf2
S.kouitchensis		T	21	148448	148501	ycf2
S.kouitchensis		T	21	148437	148519	ycf2
Swertia leducii	Disperse	Forward	41	107331	107341	atpA
S.leducii		F	41	128681	128691	atpF-atpH
S.leducii		F	39	97438	119100	rps7-trnV-GAC
S.leducii		F	38	43749	97438	ycf3
S.leducii		F	38	43749	119100	ycf3
S.leducii		F	34	98273	98291	rps7-trnV-GAC
S.leducii		F	34	137738	137756	trnV-GAC-rps7
S.leducii		F	32	7783	35457	psbK-psbI
S.leducii		F	32	38661	40885	psaB
S.leducii		F	31	107331	107351	trnR-ACG
S.leducii		F	31	128681	128701	ycf1
S.leducii		F	30	9129	36389	trnG-UCC
S.leducii		F	30	38111	40326	psaB
S.leducii		F	30	57725	57758	rbcL-accD
S.leducii		F	30	74989	138594	petB
S.leducii		F	30	116471	116518	ndhD-psaC
S.leducii	Palindromic	P	48	114136	114136	ccsA
S.leducii		P	41	107331	128681	trnR-ACG
S.leducii		P	41	107341	128691	trnR-ACG
S.leducii		P	39	119100	138586	ndhA
S.leducii		P	38	43749	138587	ycf3
S.leducii		P	34	98273	137738	rps7-trnV-GAC
S.leducii		P	34	98291	137756	rps7-trnV-GAC
S.leducii		P	31	107331	128681	trnR-ACG
S.leducii		P	31	107351	128701	trnR-ACG
S.leducii		P	32	7783	45165	psbK-psbI
S.leducii		P	32	35454	45168	psbC
S.leducii		P	30	43750	74989	ycf3
S.leducii		P	30	74989	97439	petB
S.leducii		P	30	74989	119101	petB
S.leducii	Reverse	R	30	50837	117845	ndhK-ndhC
S.leducii	Tandem	Tandem	11	7926	7955	psbI
S.leducii		T	14	14741	14767	atpI
S.leducii		T	23	21914	21958	rpoC1
S.leducii		T	13	30973	30998	trnD-GUC-trnY-GUA
S.leducii		T	15	32589	32624	trnT-GGU-psbD
S.leducii		T	14	45008	45037	ycf3
S.leducii		T	15	48032	48061	trnT-UGU-trnL-UAA
S.leducii		T	17	50838	50871	ndhK-ndhC
S.leducii		T	33	57726	57788	rbcL-accD
S.leducii		T	14	58584	58611	accD
S.leducii		T	15	58982	59014	accD
S.leducii		T	16	63360	63391	petA-psbJ
S.leducii		T	12	67305	67335	psaJ-rpl33
S.leducii		T	21	67386	67426	psaJ-rpl33
S.leducii		T	13	69584	69610	rps12-clpP
S.leducii		T	24	88005	88059	ycf2
S.leducii		T	21	88005	88094	ycf2
S.leducii		T	18	90443	90481	ycf2
S.leducii		T	18	98274	98325	rps7-trnV-GAC
S.leducii		T	18	98284	98334	rps7-trnV-GAC
S.leducii		T	5	107334	107392	trnR-ACG
S.leducii		T	10	107332	107390	trnR-ACG
S.leducii		T	22	111010	111049	ndhF
S.leducii		T	47	116456	116545	ndhD-psaC
S.leducii		T	9	117840	117872	ndhG
S.leducii		T	11	117838	117874	ndhG
S.leducii		T	17	117846	117880	ndhG
S.leducii		T	14	122394	122421	ndhH
S.leducii		T	15	125920	125963	rps15
S.leducii		T	5	128672	128730	ycf1
S.leducii		T	10	128674	128732	ycf1
S.leducii		T	18	137730	137788	trnA-UGC
S.leducii		T	18	137739	137790	trnA-UGC
S.leducii		T	18	145583	145621	ycf2
S.leducii		T	21	147988	148041	ycf2
S.leducii		T	21	147977	148059	ycf2
Swertia macrosperma	Disperse	Forward	39	97418	118948	rps7-trnV-GAC
S.macrosperma		F	38	43701	97418	ycf3
S.macrosperma		F	38	43701	118948	ycf3
S.macrosperma		F	38	38638	40862	psaB
S.macrosperma		F	32	7775	35435	psbI-trnS-GCU
S.macrosperma		F	30	116373	116420	psaC-ndhE
S.macrosperma		F	30	9137	36364	trnG-UCC
S.macrosperma		F	30	38088	40303	psaB
S.macrosperma		F	30	57651	57684	accD
S.macrosperma		F	30	75111	138334	petB
S.macrosperma	Palindromic	P	48	114100	114100	ccsA-ndhD
S.macrosperma		P	39	118948	138326	ndhA
S.macrosperma		P	38	43701	138327	ycf3
S.macrosperma		P	32	7775	45070	trnS-GCU
S.macrosperma		P	30	22211	22211	rpoC1
S.macrosperma		P	31	115760	115760	ndhD-psaC
S.macrosperma		P	30	35434	45073	psbC-trnS-UGA
S.macrosperma		P	30	43702	75111	ycf3
S.macrosperma		P	30	75111	97419	petB
S.macrosperma		P	30	75111	118949	petB
S.macrosperma	Reverse	R	30	50720	50720	ndhC-trnV-UAC
S.macrosperma	Tandem	Tandem	18	89	123	trnH-psbA
S.macrosperma		T	13	6545	6570	rps16- trnQ-UUG
S.macrosperma		T	14	14771	14798	atpI-rps2
S.macrosperma		T	12	29273	29297	petN-psbM
S.macrosperma		T	15	31512	31541	trnE-UUC-trnT-GGU
S.macrosperma		T	14	44922	44951	ycf3-trnS-GGA
S.macrosperma		T	15	45397	45426	trnS-GGA-rps4
S.macrosperma		T	15	47978	48007	trnL-UAA-trnF-GAA
S.macrosperma		T	33	57652	57714	accD
S.macrosperma		T	18	63284	63319	petA-psbJ
S.macrosperma		T	21	67471	67511	rps18
S.macrosperma		T	24	88000	88054	ycf2
S.macrosperma		T	21	88000	88089	ycf2
S.macrosperma		T	13	112322	112348	rpl32-trnL-UAG
S.macrosperma		T	18	124109	124144	ycf1
S.macrosperma		T	21	147713	147766	ycf2
S.macrosperma		T	21	147702	147784	ycf2
Swertia multicaulis	Disperse	Forward	39	96986	118632	rps7-trnV-GAC
S.multicaulis		F	38	43789	96986	ycf3
S.multicaulis		F	38	43789	118632	ycf3
S.multicaulis		F	38	38690	40914	psaB
S.multicaulis		F	30	116075	116122	psaC-ndhE
S.multicaulis		F	32	7987	35457	psbI-trnS-GCU
S.multicaulis		F	30	9355	36408	trnG-UCC
S.multicaulis		F	30	38140	40355	psaB
S.multicaulis		F	30	57735	57768	accD
S.multicaulis		F	30	74838	138066	petB
S.multicaulis	Palindromic	P	48	113749	113749	ccsA-ndhD
S.multicaulis		P	39	118632	138058	ndhA
S.multicaulis		P	38	43789	138059	ycf3
S.multicaulis		P	32	7987	45188	psbI
S.multicaulis		P	32	35454	45191	trnS-UGA
S.multicaulis		P	30	13800	13828	trnV-GAC-rps7
S.multicaulis		P	30	43790	74838	ycf3
S.multicaulis		P	30	74838	96987	petB
S.multicaulis		P	30	74838	118633	petB
S.multicaulis	Tandem	Tandem	11	8136	8160	trnS-GCU-trnG-UCC
S.multicaulis		T	14	22119	22154	rpoC1
S.multicaulis		T	15	31363	31392	trnE-UUC-trnT-GGU
S.multicaulis		T	33	57736	57798	accD
S.multicaulis		T	16	60387	60418	ycf4-cemA
S.multicaulis		T	15	66300	66329	trnP-psaJ
S.multicaulis		T	13	69458	69483	clpP
S.multicaulis		T	24	87852	87906	ycf2
S.multicaulis		T	21	87852	87941	ycf2
S.multicaulis		T	18	90291	90328	ycf2
S.multicaulis		T	11	106888	106938	trnN-GUU
S.multicaulis		T	16	106888	106938	trnN-GUU
S.multicaulis		T	19	110683	110726	ndhF-rpl32
S.multicaulis		T	47	116060	116149	psaC-ndhE
S.multicaulis		T	18	123797	123832	ycf1
S.multicaulis		T	11	128146	128196	trnN-GUU-trnR
S.multicaulis		T	18	128146	128196	trnN-GUU-trnR
S.multicaulis		T	27	128146	128198	trnN-GUU-trnR
S.multicaulis		T	18	144756	144793	ycf2
S.multicaulis		T	21	147161	147214	ycf2
S.multicaulis		T	21	147150	147232	ycf2
Swertia mussotii	Disperse	Forward	39	97971	119586	rps7-trnV-GAC
S.mussotii		F	38	44377	97971	ycf3
S.mussotii		F	38	44377	119586	ycf3
S.mussotii		F	37	216	244	trnH-GUG-psbA
S.mussotii		F	38	39302	41526	psaB
S.mussotii		F	32	8154	36099	trnS-GCU
S.mussotii		F	30	7706	28960	psbK-psbI
S.mussotii		F	30	9537	37014	trnG-UCC
S.mussotii		F	30	38752	40967	psaB
S.mussotii		F	30	58479	58512	accD
S.mussotii		F	30	75545	138996	petB
S.mussotii	Palindromic	P	48	114675	114675	ccsA-ndhD
S.mussotii		P	39	119586	138988	ndhA
S.mussotii		P	38	44377	138989	ycf3
S.mussotii		P	32	8154	45722	trnS-GCU
S.mussotii		P	32	36096	45725	psbC-trnS-UGA
S.mussotii		P	30	44378	75545	ycf3
S.mussotii		P	30	75545	97972	petB
S.mussotii		P	30	75545	119587	petB
S.mussotii	Tandem	Tandem	28	217	281	trnH-GUG-psbA
S.mussotii		T	15	5338	5380	rps16- trnQ-UUG
S.mussotii		T	12	5336	5376	rps16- trnQ-UUG
S.mussotii		T	25	6289	6349	rps16- trnQ-UUG
S.mussotii		T	25	6303	6357	rps16- trnQ-UUG
S.mussotii		T	10	6571	6612	rps16- trnQ-UUG
S.mussotii		T	11	6584	6615	rps16- trnQ-UUG
S.mussotii		T	21	6584	6639	rps16- trnQ-UUG
S.mussotii		T	14	6605	6639	rps16- trnQ-UUG
S.mussotii		T	11	8308	8332	trnS-GCU-trnG-UCC
S.mussotii		T	12	8682	8708	trnS-GCU-trnG-UCC
S.mussotii		T	14	15143	15170	atpI-rps2
S.mussotii		T	13	28954	28986	petN-psbM
S.mussotii		T	18	31670	31705	trnS-UGA
S.mussotii		T	13	31940	31980	trnE-UUC-trnT-GGU
S.mussotii		T	19	31994	32030	trnE-UUC-trnT-GGU
S.mussotii		T	14	42876	42909	psaA-ycf3
S.mussotii		T	14	45565	45594	ycf3-trnS-GGA
S.mussotii		T	15	46056	46085	trnS-GGA-rps4
S.mussotii		T	19	47427	47464	trnT-UGU-trnL-UAA
S.mussotii		T	14	51882	51909	ndhC-trnV-UAC
S.mussotii		T	33	58480	58542	accD
S.mussotii		T	16	63731	63762	petA-psbJ
S.mussotii		T	13	66343	66369	trnP-UGG-psaJ
S.mussotii		T	21	67885	67925	rps18
S.mussotii		T	13	70097	70122	clpP
S.mussotii		T	13	75413	75439	petB
S.mussotii		T	24	88524	88578	ycf2
S.mussotii		T	21	88524	88613	ycf2
S.mussotii		T	18	90968	91006	ycf2
S.mussotii		T	12	108246	108270	trnN-GUU-ycf1
S.mussotii		T	20	116936	116973	psaC
S.mussotii		T	15	116948	116976	psaC
S.mussotii		T	14	122872	122899	rps15-ycf1
S.mussotii		T	12	128729	128753	ycf1-trnN-GUU
S.mussotii		T	18	145993	146031	ycf2
S.mussotii		T	21	148404	148457	ycf2
S.mussotii		T	21	148393	148475	ycf2
Swertia nervosa	Disperse	Forward	39	98276	119843	rps7-trnV-GAC
S.nervosa		F	38	44310	98276	ycf3
S.nervosa		F	38	44310	119843	ycf3
S.nervosa		F	32	32587	32614	trnT-GGU-psbD
S.nervosa		F	32	8112	35966	psbI-trnS-GCU
S.nervosa		F	32	39166	41390	psaB
S.nervosa		F	30	9427	36876	trnG-UCC
S.nervosa		F	30	38616	40831	psaB
S.nervosa		F	30	58560	58593	accD
S.nervosa		F	30	75874	139247	petB
S.nervosa		F	30	117250	117297	psaC-ndhE
S.nervosa	Palindromic	P	48	114926	114926	ccsA-ndhD
S.nervosa		P	39	119843	139239	ndhA
S.nervosa		P	38	44310	139240	ycf3
S.nervosa		P	32	8112	45702	psbI-trnS-GCU
S.nervosa		P	32	119191	119224	ndhI-ndhA
S.nervosa		P	32	35963	45705	psbC-trnS-UGA
S.nervosa		P	30	44311	75874	ycf3
S.nervosa		P	30	75874	98277	petB
S.nervosa		P	30	75874	119844	petB
S.nervosa	Tandem	Tandem	15	5148	5179	matK-trnQ-UUG
S.nervosa		T	13	7663	7695	psbK-psbI
S.nervosa		T	20	8079	8118	psbI-trnS-GCU
S.nervosa		T	14	15161	15189	atpI-rps2
S.nervosa		T	23	22209	22253	rpoC1
S.nervosa		T	13	31504	31529	trnE-UUC-trnT-GGU
S.nervosa		T	20	31828	31887	trnE-UUC-trnT-GGU
S.nervosa		T	11	31857	31895	trnE-UUC-trnT-GGU
S.nervosa		T	27	32588	32643	trnT-GGU-psbD
S.nervosa		T	13	42699	42724	psaA-ycf3
S.nervosa		T	33	58561	58623	accD
S.nervosa		T	15	59792	59824	accD-psaI
S.nervosa		T	14	59999	60026	accD-psaI
S.nervosa		T	21	68262	68302	rps18
S.nervosa		T	17	70149	70195	clpP
S.nervosa		T	13	70483	70509	clpP
S.nervosa		T	24	88824	88878	ycf2
S.nervosa		T	21	88824	88913	ycf2
S.nervosa		T	18	91268	91306	ycf2
S.nervosa		T	14	111958	111986	ndhF-rpl32
S.nervosa		T	13	113241	113267	rpl32-trnL-UAG
S.nervosa		T	13	120473	120498	ndhA
S.nervosa		T	14	123065	123092	rps15-ycf1
S.nervosa		T	13	123311	123336	rps15-ycf1
S.nervosa		T	18	123339	123374	rps15-ycf1
S.nervosa		T	18	146249	146287	ycf2
S.nervosa		T	21	148660	148713	ycf2
S.nervosa		T	21	148649	148731	ycf2
Swertia przewalskii	Disperse	Forward	44	28267	28289	petN-psbM
S.przewalskii		F	40	107085	107093	rrn5-trnR-ACG
S.przewalskii		F	40	129643	129651	trnR-ACG-rrn5
S.przewalskii		F	39	97908	119440	trnV-GAC-rrn16
S.przewalskii		F	38	43928	97908	ycf3
S.przewalskii		F	38	43928	119440	ycf3
S.przewalskii		F	32	107085	107101	rrn5-trnR-ACG
S.przewalskii		F	32	129643	129659	trnN-GUU-trnR-ACG
S.przewalskii		F	32	38791	41015	psaB
S.przewalskii		F	31	9020	36555	trnG-UCC
S.przewalskii		F	30	7721	35633	psbI-trnS-GCU
S.przewalskii		F	30	116829	116884	psaC-ndhE
S.przewalskii		F	30	38241	40456	psaB
S.przewalskii		F	30	58276	58309	accD
S.przewalskii		F	30	75513	138837	petB
S.przewalskii	Palindromic	P	48	114513	114513	ccsA-ndhD
S.przewalskii		P	40	107085	129643	rrn5-trnR-ACG
S.przewalskii		P	40	107093	129651	rrn5-trnR-ACG
S.przewalskii		P	39	119440	138829	ndhA
S.przewalskii		P	38	43928	138830	ycf3
S.przewalskii		P	32	107085	129643	rrn5-trnR-ACG
S.przewalskii		P	32	107101	129659	rrn5-trnR-ACG
S.przewalskii		P	33	7721	45320	psbI-trnS-GCU
S.przewalskii		P	32	35631	45323	psbC-trnS-UGA
S.przewalskii		P	30	43929	75513	ycf3
S.przewalskii		P	30	75513	97909	petB
S.przewalskii		P	30	75513	119441	petB
S.przewalskii	Tandem	Tandem	11	381	417	trnH-GUG-psbA
S.przewalskii		T	15	5893	5929	rps16
S.przewalskii		T	13	7304	7335	psbK-psbI
S.przewalskii		T	11	7866	7890	trnS-GCU-trnG-UCC
S.przewalskii		T	22	21824	21867	rpoC1
S.przewalskii		T	13	26631	26656	rpoB-trnC-GCA
S.przewalskii		T	22	28268	28333	petN-psbM
S.przewalskii		T	15	28604	28633	petN-psbM
S.przewalskii		T	15	32731	32761	psbD-psbC
S.przewalskii		T	22	51291	51334	ndhC-trnV-UAC
S.przewalskii		T	33	58277	58339	accD
S.przewalskii		T	21	67901	67941	rps18
S.przewalskii		T	17	68354	68387	rps18-rpl20
S.przewalskii		T	24	88465	88519	ycf2
S.przewalskii		T	21	88465	88554	ycf2
S.przewalskii		T	18	90906	90944	ycf2
S.przewalskii		T	8	107086	107133	rrn5-trnR-ACG
S.przewalskii		T	8	129644	129691	trnR-ACG-rrn5
S.przewalskii		T	18	145833	145871	ycf2
S.przewalskii		T	21	148241	148294	ycf2
S.przewalskii		T	21	148230	148312	ycf2
Swertia pubescens	Disperse	Forward	39	94427	115944	rps7-trnV-GAC
S.pubescens		F	38	41455	94427	ycf3
S.pubescens		F	38	41455	115944	ycf3
S.pubescens		F	38	36346	38570	psaB
S.pubescens		F	32	6068	33191	psbI-trnS-GCU
S.pubescens		F	31	113359	113411	psaC-ndhE
S.pubescens		F	30	5606	5628	psbK-psbI
S.pubescens		F	30	7435	34067	trnG-UCC
S.pubescens		F	30	35796	38011	psaB
S.pubescens		F	30	55329	55362	accD
S.pubescens		F	30	72357	135010	petB
S.pubescens	Palindromic	P	72	33885	33885	psbZ-trnG-GCC
S.pubescens		P	48	111044	111044	ccsA
S.pubescens		P	39	115944	135002	ndhA
S.pubescens		P	38	41455	135003	ycf3
S.pubescens		P	32	6068	42793	psbI-trnS-GCU
S.pubescens		P	32	33188	42796	psbZ
S.pubescens		P	30	41456	72357	ycf3
S.pubescens		P	30	72357	94428	petB
S.pubescens		P	30	72357	115945	petB
S.pubescens	Tandem	Tandem	13	396	421	trnH-GUG-psbA
S.pubescens		T	13	5609	5653	psbK-psbI
S.pubescens		T	22	5611	5656	psbK-psbI
S.pubescens		T	11	6211	6235	trnS-GCU-trnG-UCC
S.pubescens		T	14	12861	12888	atpI-rps2
S.pubescens		T	16	40163	40197	ycf3
S.pubescens		T	33	55330	55392	accD
S.pubescens		T	13	60844	60868	petA-psbJ
S.pubescens		T	21	64746	64786	rps18
S.pubescens		T	24	85340	85394	ycf2
S.pubescens		T	21	85340	85429	ycf2
S.pubescens		T	18	87712	87750	ycf2
S.pubescens		T	25	104282	104334	trnR-ACG-trnN-GUU
S.pubescens		T	12	105493	105518	ycf1
S.pubescens		T	12	123951	123976	ycf1
S.pubescens		T	25	125135	125187	ycf1-trnN-GUU
S.pubescens		T	18	141719	141757	ycf2
S.pubescens		T	21	144058	144111	ycf2
S.pubescens		T	21	144047	144129	ycf2
Swertia punicea	Disperse	Forward	39	97945	119563	rps7-trnV-GAC
S.punicea		F	38	44351	97945	ycf3
S.punicea		F	38	44351	119563	ycf3
S.punicea		F	38	39276	41500	psaB
S.punicea		F	32	219	247	trnH-GUG-psbA
S.punicea		F	32	8140	36079	psbI-trnS-GCU
S.punicea		F	30	122848	122862	rps15-ycf1
S.punicea		F	30	7693	28948	psbK-psbI
S.punicea		F	30	9523	36994	trnG-UCC
S.punicea		F	30	38726	40941	psaB
S.punicea		F	30	58480	58513	accD
S.punicea		F	30	75507	139007	petB
S.punicea	Palindromic	P	39	119563	138999	ndhA
S.punicea		P	38	44351	139000	ycf3
S.punicea		P	40	114657	114665	ccsA-ndhD
S.punicea		P	32	8140	45723	rpl16
S.punicea		P	32	36076	45726	psbC-trnS-UGA
S.punicea		P	30	44352	75507	ycf3
S.punicea		P	30	75507	97946	petB
S.punicea		P	30	75507	119564	petB
S.punicea	Tandem	Tandem	28	220	279	trnH-GUG-psbA
S.punicea		T	12	5337	5362	rps16
S.punicea		T	25	6266	6326	rps16-trnQ-UUG
S.punicea		T	25	6280	6334	rps16-trnQ-UUG
S.punicea		T	17	6549	6587	rps16-trnQ-UUG
S.punicea		T	11	6570	6601	rps16-trnQ-UUG
S.punicea		T	21	6570	6625	rps16-trnQ-UUG
S.punicea		T	14	6591	6625	rps16-trnQ-UUG
S.punicea		T	11	8294	8318	trnS-GCU-trnG-UCC
S.punicea		T	12	8668	8694	trnG-UCC
S.punicea		T	14	15127	15154	atpI-rps2
S.punicea		T	13	28942	28974	petN-psbM
S.punicea		T	18	31650	31685	trnE-UUC-trnT-GGU
S.punicea		T	13	31920	31960	trnE-UUC-trnT-GGU
S.punicea		T	19	31974	32010	trnE-UUC-trnT-GGU
S.punicea		T	14	42850	42883	psaA-ycf3
S.punicea		T	14	45566	45595	ycf3-trnS-GGA
S.punicea		T	15	46057	46086	trnS-GGA-rps4
S.punicea		T	19	47428	47465	trnT-UGU-trnL-UAA
S.punicea		T	14	51884	51911	ndhC-trnV-UAC
S.punicea		T	33	58481	58543	accD
S.punicea		T	16	63729	63760	petA-psbJ
S.punicea		T	13	66341	66367	trnW-CCA-trnP-UGG
S.punicea		T	21	67883	67923	rps18
S.punicea		T	13	70060	70085	clpP
S.punicea		T	13	75375	75401	petB
S.punicea		T	24	88498	88552	ycf2
S.punicea		T	21	88498	88587	ycf2
S.punicea		T	18	90942	90980	ycf2
S.punicea		T	12	98119	98143	rps7-trnV-GAC
S.punicea		T	12	108232	108256	trnN-GUU-ycf1
S.punicea		T	15	116918	116953	psaC-ndhE
S.punicea		T	14	122851	122892	rps15-ycf1
S.punicea		T	12	128728	128752	ycf1-trnN-GUU
S.punicea		T	12	138841	138865	trnV-GAC-rps7
S.punicea		T	18	146004	146042	ycf2
S.punicea		T	21	148415	148468	ycf2
S.punicea		T	21	148404	148486	ycf2
Swertia souliei	Disperse	Forward	39	97596	119006	rps7-trnV-GAC
S.souliei		F	38	43974	97596	ycf3
S.souliei		F	38	43974	119006	ycf3
S.souliei		F	32	38816	41040	psaB
S.souliei		F	31	9034	36580	trnG-UCC
S.souliei		F	31	32726	32741	trnT-GGU-psbD
S.souliei		F	30	7708	35658	psbI-trnS-GCU
S.souliei		F	30	116395	116450	psaC-ndhE
S.souliei		F	30	42441	42456	psaA-ycf3
S.souliei		F	30	38266	40481	psaB
S.souliei		F	30	57955	57988	accD
S.souliei		F	30	75200	138372	petB
S.souliei	Palindromic	P	48	114079	114079	ccsA-ndhD
S.souliei		P	39	119006	138364	ndhA
S.souliei		P	38	43974	138365	ycf3
S.souliei		P	33	7708	45366	trnS-GCU
S.souliei		P	32	35656	45369	psbC-trnS-UGA
S.souliei		P	30	9068	119370	trnG-UCC-trnR-UCU
S.souliei		P	30	43975	75200	ycf3
S.souliei		P	30	75200	97597	petB
S.souliei		P	30	75200	119007	petB
S.souliei	Tandem	Tandem	11	381	417	trnH-GUG-psbA
S.souliei		T	13	7289	7320	psbK-psbI
S.souliei		T	11	7853	7877	trnS-GCU-trnG-UCC
S.souliei		T	22	21829	21872	rpoC1
S.souliei		T	13	26636	26661	rpoB-trnC-GCA
S.souliei		T	17	27456	27493	trnC-GCA-petN
S.souliei		T	15	28582	28611	petN-psbM
S.souliei		T	19	30032	30069	psbM-trnD-GUC
S.souliei		T	15	32727	32772	trnT-GGU-psbD
S.souliei		T	14	35602	35629	psbC-trnS-UGA
S.souliei		T	15	42442	42486	psaA-ycf3
S.souliei		T	33	57956	58018	accD
S.souliei		T	21	67588	67628	rps18
S.souliei		T	17	68041	68074	rps18-rpl20
S.souliei		T	24	88153	88207	ycf2
S.souliei		T	21	88153	88242	ycf2
S.souliei		T	18	90594	90632	ycf2
S.souliei		T	18	145368	145406	ycf2
S.souliei		T	21	147776	147829	ycf2
S.souliei		T	21	147765	147847	ycf2
Swertia tetraptera	Disperse	Forward	39	97452	118934	rps7-trnV-GAC
S.tetraptera		F	38	44046	97452	ycf3
S.tetraptera		F	38	44046	118934	ycf3
S.tetraptera		F	32	7936	35708	psbI-trnS-GCU
S.tetraptera		F	30	9309	36639	trnG-UCC
S.tetraptera		F	30	38328	40543	psaB
S.tetraptera		F	30	58888	58917	accD-psaI
S.tetraptera		F	30	75113	138306	petB
S.tetraptera	Palindromic	P	48	114088	114088	ccsA-ndhD
S.tetraptera		P	39	118934	138298	ndhA
S.tetraptera		P	38	44046	138299	ycf3
S.tetraptera		P	32	7936	45441	psbI-trnS-GCU
S.tetraptera		P	32	35705	45444	psbC-trnS-UGA
S.tetraptera		P	30	44047	75113	ycf3
S.tetraptera		P	30	75113	97453	petB
S.tetraptera		P	30	75113	118935	petB
S.tetraptera	Tandem	Tandem	14	6364	6391	rps16-trnQ-UUG
S.tetraptera		T	11	8079	8114	trnS-GCU-trnG-UCC
S.tetraptera		T	18	9363	9398	trnG-UCC-trnR-UCU
S.tetraptera		T	21	22198	22240	rpoC1
S.tetraptera		T	13	31373	31398	trnE-UUC-trnT-GGU
S.tetraptera		T	12	31722	31756	trnE-UUC-trnT-GGU
S.tetraptera		T	12	43104	43129	ycf3
S.tetraptera		T	18	54230	54265	atpB-rbcL
S.tetraptera		T	33	57655	57717	accD
S.tetraptera		T	29	58889	58947	accD-psaI
S.tetraptera		T	16	63255	63286	petA-psbJ
S.tetraptera		T	14	65116	65160	psbE-petL
S.tetraptera		T	13	69634	69659	clpP
S.tetraptera		T	14	71700	71729	clpP-psbB
S.tetraptera		T	20	74645	74684	petB
S.tetraptera		T	24	88006	88060	ycf2
S.tetraptera		T	21	88028	88097	ycf2
S.tetraptera		T	18	90450	90488	ycf2
S.tetraptera		T	14	97951	97978	rps7-trnV-GAC
S.tetraptera		T	21	108744	108804	trnN-GUU-ycf1
S.tetraptera		T	14	119265	119293	ndhA
S.tetraptera		T	14	137812	137839	trnV-GAC-rps7
S.tetraptera		T	18	145302	145340	ycf2
S.tetraptera		T	21	147713	147766	ycf2
S.tetraptera		T	21	147693	147784	ycf2
Swertia verticillifolia	Disperse	Forward	39	96735	118241	rps7-trnV-GAC
S.verticillifolia		F	38	43417	96735	ycf3
S.verticillifolia		F	38	43417	118241	ycf3
S.verticillifolia		F	38	38310	40534	psaB
S.verticillifolia		F	32	7846	35100	psbI-trnS-GCU
S.verticillifolia		F	30	9176	36028	trnG-UCC
S.verticillifolia		F	30	37760	39975	psaB
S.verticillifolia		F	30	57303	57336	accD
S.verticillifolia		F	30	74584	137539	petB
S.verticillifolia		F	30	115656	115703	psaC-ndhE
S.verticillifolia	Palindromic	P	48	113330	113330	ccsA-ndhD
S.verticillifolia		P	39	118241	137531	ndhA
S.verticillifolia		P	38	43417	137532	ycf3
S.verticillifolia		P	32	7846	44816	psbI-trnS-GCU
S.verticillifolia		P	32	35097	44819	psbC-trnS-UGA
S.verticillifolia		P	30	13669	13697	atpH-atpI
S.verticillifolia		P	30	43418	74584	ycf3
S.verticillifolia		P	30	74584	96736	petB
S.verticillifolia		P	30	74584	118242	petB
S.verticillifolia	Tandem	Tandem	25	6151	6209	rps16-trnQ-UUG
S.verticillifolia		T	11	7989	8013	trnS-GCU-trnG-UCC
S.verticillifolia		T	18	12803	12838	atpF-atpH
S.verticillifolia		T	14	14841	14868	atpI-rps2
S.verticillifolia		T	15	31024	31053	trnE-UUC-trnT-GGU
S.verticillifolia		T	15	47785	47814	trnL-UAA-trnF-GAA
S.verticillifolia		T	33	57304	57366	accD
S.verticillifolia		T	15	65996	66025	trnP-UGG-psaJ
S.verticillifolia		T	21	66955	66995	rps18
S.verticillifolia		T	24	87581	87635	ycf2
S.verticillifolia		T	21	87581	87670	ycf2
S.verticillifolia		T	18	90034	90072	ycf2
S.verticillifolia		T	15	105806	105835	rrn5-trnR-ACG
S.verticillifolia		T	17	110751	110785	rpl32-trnL-UAG
S.verticillifolia		T	47	115641	115730	psaC-ndhE
S.verticillifolia		T	18	118401	118438	ndhA
S.verticillifolia		T	18	123403	123438	ycf1
S.verticillifolia		T	15	128471	128500	trnR-ACG-rrn5
S.verticillifolia		T	18	144234	144272	ycf2
S.verticillifolia		T	21	146654	146707	ycf2
S.verticillifolia		T	21	146643	146725	ycf2
Swertia wolfgangiana	Disperse	Forward	45	42389	42404	ycf3
S.wolfgangiana		F	39	97929	119429	rps7-trnV-GAC
S.wolfgangiana		F	38	43937	97929	ycf3
S.wolfgangiana		F	38	43937	119429	ycf3
S.wolfgangiana		F	32	38764	40988	psaB
S.wolfgangiana		F	31	9067	36528	trnG-UCC
S.wolfgangiana		F	31	5728	5745	rps16
S.wolfgangiana		F	30	7741	35606	psbI-trnS-GCU
S.wolfgangiana		F	30	116818	116873	psaC-ndhE
S.wolfgangiana		F	30	38214	40429	psaB
S.wolfgangiana		F	30	58296	58329	accD
S.wolfgangiana		F	30	75528	138793	petB
S.wolfgangiana		F	30	42389	42419	psaA-ycf3
S.wolfgangiana	Palindromic	P	44	30021	30021	psbM-trnD-GUC
S.wolfgangiana		P	39	119429	138785	ndhI-ndhA
S.wolfgangiana		P	38	43937	138786	ycf3
S.wolfgangiana		P	40	114502	114510	ccsA-ndhD
S.wolfgangiana		P	33	7741	45329	psbI-trnS-GCU
S.wolfgangiana		P	32	35604	45332	trnS-UGA-psbZ
S.wolfgangiana		P	30	43938	75528	ycf3
S.wolfgangiana		P	30	75528	97930	petB
S.wolfgangiana		P	30	75528	119430	petB
S.wolfgangiana	Tandem	Tandem	11	381	417	trnH-GUG-psbA
S.wolfgangiana		T	17	5729	5771	rps16
S.wolfgangiana		T	13	7315	7346	psbK-psbI
S.wolfgangiana		T	11	7886	7910	trnS-GCU-trnG-UCC
S.wolfgangiana		T	22	21867	21910	rpoC1
S.wolfgangiana		T	17	27481	27518	trnC-GCA-petN
S.wolfgangiana		T	15	32681	32709	trnT-GGU-psbD
S.wolfgangiana		T	14	35550	35577	psbC-trnS-UGA
S.wolfgangiana		T	15	42390	42449	psaA-ycf3
S.wolfgangiana		T	22	51311	51354	ndhC-trnV-UAC
S.wolfgangiana		T	33	58297	58359	accD
S.wolfgangiana		T	21	67918	67958	rpl33-rps18
S.wolfgangiana		T	17	68371	68404	rps18-rpl20
S.wolfgangiana		T	24	88486	88540	ycf2
S.wolfgangiana		T	21	88486	88575	ycf2
S.wolfgangiana		T	18	90927	90965	ycf2
S.wolfgangiana		T	18	145789	145827	ycf2
S.wolfgangiana		T	21	148197	148250	ycf2
S.wolfgangiana		T	21	148186	148268	ycf2
