# Supplementary material for: Comparative chloroplast genome analyses of 23 species in Swertia L. (Gentianaceae) with implications for its phylogeny
Source: Front Genet. 2022 Aug 31;13:895146. doi: 10.3389/fgene.2022.895146 (PMC9470856; doi:10.3389/fgene.2022.895146)
Supplement: Supplementary file 2 [file Table3.XLSX]

## Sheet: Sheet2
Table S3 The numbers of SSR in 23 species of Swertia L.
SSR type	Repeats	Swertia bifolia	Swertia bimaculata	Swertia cincta	Swertia cordata	Swertia dichotoma	Swertia dilatata	Swertia diluta	Swertia erythrosticta	Swertia franchetiana	Swertia hispidicalyx	Swertia kouitcensis	Swertia leducii	Swertia macrosperma	Swertia multicauils	Swertia mussotii	Swertia nervosa	Swertia przewalskii	Swertia pubescens	Swertia punicea	Swertia souliei	Swertia tetraptera	Swertia verticillifolia	Swertia wolfgangiana
A/T	8	-	-	-	-	-	13	-	-	-	-	-	-	-	-	-	-	-	-	-	-	-	-	-
	9	-	9	12	19	-	9	-	-	-	15	12	11	13	17	-	16	-	18	13	10	-	17	-
	10	10	9	5	7	16	2	11	12	13	10	4	7	5	7	12	10	18	5	3	6	15	6	12
	11	5	6	2	6	5	3	5	4	6	-	4	6	1	-	5	2	7	4	4	3	12	-	5
	12	3	2	1	1	3	-	5	3	3	3	3	4	3	2	3	2	5	-	5	-	3	3	2
	13	-	-	1	3	3	-	-	1	5	-	3	3	1	2	5	2	2	3	-	-	5	2	-
	14	-	1	1	3	2	-	2	-	1	1	-	-	-	-	-	1	1	-	-	1	1	-	-
	15	1	1	-	-	2	-	1	-	-	-	1	-	-	-	-	-	3	-	-	-	-	-	1
	16	-	-	-	-	1	-	1	1	1	-	-	-	-	-	1	-	-	1	2	-	1	-	-
	17	-	-	1	1	-	-	-	-	-	-	-	-	-	-	-	-	1	-	-	-	-	-
	In total	19	28	23	40	32	27	25	21	29	29	27	31	23	28	26	33	37	31	27	20	37	28	20
	Proportion in the total SSRs (%)	0.5	0.571429	0.605263	0.57971	0.627451	0.642857	0.625	0.552632	0.591837	0.617021	0.642857	0.673913	0.638889	0.608696	0.604651	0.634615	0.822222	0.607843	0.658537	0.526316	0.596774	0.608696	0.5
C/G	9	-	-	-	-	-	-	-	-	-	-	2	1	-	-	-	-	-	-	-	-	-	-	-
	10	-	1	-	-	-	-	-	3	-	-	-	-	-	-	-	-	-	-	-	-	3	-	-
	11	-	-	-	1	1	-	-	-	1	-	-	-	-	-	1	-	-	-	-	-	-	1	-
	12	-	-	-	-	-	-	-	-	-	1	-	-	-	-	-	-	-	-	-	-	-	-	-
	13	-	-	-	-	-	-	1	-	-	-	-	-	-	-	-	-	-	-	-	-	-	-	-
	14	-	-	-	-	-	1	-	-	-	-	-	-	-	-	-	1	-	-	-	-	-	-	-
	15	-	1	-	-	1	-	-	-	-	-	-	-	-	-	-	-	-	-	-	1	-	-	1
	16	1	-	-	-	-	-	-	1	-	-	-	-	-	-	-	-	-	-	-	-	-	-	-
	In total	1	2	-	1	2	1	1	4	1	1	2	1	-	-	1	1	-	-	-	1	3	1	1
	Proportion in the total SSRs (%)	0.0263158	0.0408163	-	0.0144928	0.0392157	0.0238095	0.025	0.105263	0.0204082	0.0212766	0.047619	0.0217391	-	-	0.0232558	0.0192308	-	-	-	0.0263158	0.0483871	0.0217391	0.025
	4	-	3	3	4	-	1	-	-	-	1	2	2	2	3	-	2	-	1	2	3	-	1	-
AT/AT	5	3	2	-	2	-	1	2	1	2	1	-	-	-	1	2	2	1	2	-	1	1	2	3
	6	1	-	-	-	1	-	-	1	-	-	-	-	-	-	-	1	1	-	-	-	1	-	1
	7	-	-	-	-	1	-	-	-	-	-	-	-	-	-	-	-	1	-	-	-	-	1	-
	8	-	-	-	-	1	-	-	-	-	-	-	-	-	-	-	-	-	-	-	-	-	-	-
	In total	4	5	3	6	3	2	2	2	2	2	2	2	2	4	2	5	3	3	2	4	2	4	4
	Proportion in the total SSRs (%)	0.105263	0.102041	0.0789474	0.0869565	0.0588235	0.047619	0.05	0.0526316	0.0408163	0.0425532	0.047619	0.0434783	0.0555556	0.0869565	0.0465116	0.0961538	0.0666667	0.0588235	0.0487805	0.105263	0.0322581	0.0869565	0.1
	3	-	-	-	-	-	1	-	-	-	-	-	-	-	1	-	-	-	-	-	-	-	-	-
	4	-	1	1	2	1	-	1	-	1	1	1	1	1	-	1	2	-	1	1	-	1	1	-
AAC/GTT	5	-	-	-	-	-	-	-	-	-	-	-	-	-	-	-	-	-	-	-	-	-	-	-
	6	-	-	-	-	-	-	-	-	-	-	-	-	-	-	-	-	-	-	-	-	-	-	-
	In total	-	1	1	2	1	1	1	-	1	1	1	1	1	1	1	2	-	1	1	-	1	1	-
	Proportion in the total SSRs (%)	-	0.0204	0.0263158	0.0289855	0.0196078	0.0238095	0.025	-	0.0204082	0.0212766	0.0238095	0.0217391	0.0277778	0.0217391	0.0232558	0.0384615	-	0.0196078	0.0243902	-	0.016129	0.0217391	-
AAG/CTT	4	2	1	1	1	1	1	1	1	1	1	1	1	-	1	1	1	-	1	1	2	1	1	2
	5	-	-	-	-	-	-	-	-	-	-	-	-	-	-	-	-	-	-	-	-	-	-	-
	6	-	-	-	-	-	-	-	-	-	-	-	-	-	-	-	-	-	-	-	-	-	-	-
	7	1	-	-	-	-	-	-	-	-	-	-	-	-	-	-	-	-	-	-	1	-	-	1
	In total	3	1	1	1	1	1	1	1	1	1	1	1	-	1	1	1	-	1	1	3	1	1	3
	Proportion in the total SSRs (%)	0.0789474	0.0204	0.0263158	0.0144928	0.0196078	-	0.025	0.0263158	0.0204082	0.0212766	0.0238095	0.0217391	-	0.0217391	0.0232558	0.0192308	-	0.0196078	0.0243902	0.0789474	0.016129	0.0217391	0.075
AAT/ATT	4	1	2	1	1	2	2	1	1	1	3	1	-	1	2	1	2	-	1	1	1	2	1	1
	5	1	-	-	-	-	-	1	1	1	-	1	1	-	-	1	-	-	1	1	1	-	1	1
	In total	2	2	1	1	2	2	2	2	2	3	2	1	1	2	2	2	-	2	2	2	2	2	2
	Proportion in the total SSRs (%)	0.0555556	0.0408	0.0263158	0.0144928	0.0392157	0.047619	0.05	0.0526316	0.0408163	0.0638298	0.047619	0.0217391	0.0277778	0.0434783	0.0465116	0.0384615	-	0.0384615	0.0487805	0.0526316	0.0322581	0.0434783	0.05
ATC/ATG	3	-	-	-	-	-	-	-	-	-	-	-	-	-	-	-	-	-	-	-	2	-	-	-
	4	2	-	-	-	-	-	-	2	-	-	-	-	-	-	-	-	-	-	-	-	-	-	2
	In total	2	-	-	-	-	-	-	2	-	-	-	-	-	-	-	-	-	-	-	2	-	-	2
	Proportion in the total SSRs (%)	0.0526316	-	-	-	-	-	-	0.0526316	-	-	-	-	-	-	-	-	-	-	-	0.0526316	-	-	0.05
AAAG/CTTT	3	-	1	-	-	-	-	-	-	-	-	-	-	-	-	-	-	-	-	-	-	-	-	-
	4	-	-	-	-	-	-	-	-	-	-	-	-	-	-	-	-	-	-	-	-	-	-	-
	In total	-	1	-	-	-	-	-	-	-	-	-	-	-	-	-	-	-	-	-	-	-	-	-
	Proportion in the total SSRs (%)	-	0.0204	-	-	-	-	-	-	-	-	-	-	-	-	-	-	-	-	-	-	-	-	-
	3	-	2	2	3	-	3	-	-	-	3	1	2	1	3	-	2	-	2	2	1	-	2	-
AAAT/ATTT	4	-	-	-	-	-	-	1	-	2	-	-	-	-	-	2	-	-	-	-	-	1	-	1
	5	1	-	-	-	1	-	-	-	-	-	-	-	-	-	-	-	-	-	-	-	1	-	-
	In total	1	2	2	3	1	3	1	-	2	3	1	2	1	3	2	2	-	2	2	1	2	2	1
	Proportion in the total SSRs (%)	0.0263158	0.0408163	0.0526316	0.0434783	0.0196078	0.0714286	0.025	-	0.0408163	0.0638298	0.0238095	0.0434783	0.0277778	0.0652174	0.0465116	0.0384615	-	0.0384615	0.0487805	0.0263158	0.0322581	0.0434783	0.025
AATT/AATT	3	-	1	1	-	-	1	-	-	-	1	-	1	1	2	-	-	-	1	-	1	-	1	-
	4	1	-	1	1	1	-	-	-	-	-	1	-	-	-	-	-	-	1	1	-	1	1	1
	5	-	-	-	-	-	-	1	1	1	-	-	-	-	-	1	-	-	-	-	-	-	-	-
	In total	1	1	2	1	1	1	1	1	1	1	1	1	1	2	1	-	-	2	1	1	1	2	1
	Proportion in the total SSRs (%)	0.0263158	-	0.0526316	0.0144928	0.0196078	0.0238095	0.025	0.0263158	0.0204082	0.0212766	0.0238095	0.0217391	0.0277778	0.0434783	0.0465116	-	-	0.0384615	0.0243902	0.0263158	0.016129	0.0434783	0.025
ACAG/CTGT	3	-	1	-	1	-	-	-	-	-	-	1	1	1	1	-	-	-	1	1	-	-	1	-
	4	1	-	-	-	1	-	1	1	1	-	-	-	-	-	1	-	1	-	-	-	1	-	1
	In total	1	1	-	1	1	-	1	1	1	-	1	1	1	1	1	-	1	1	1	-	1	1	1
	Proportion in the total SSRs (%)	0.0263158	0.0204082	-	0.0144928	0.0196078	-	0.025	0.0263158	0.0204082	-	0.0238095	0.0217391	0.0277778	0.0217391	0.0465116	-	0.0222222	0.0196078	0.0243902	-	0.016129	0.0217391	0.025
ACAT/ATGT	3	-	2	2	2	-	-	-	-	-	2	2	-	3	2	-	2	-	2	-	2	-	2	-
	4	2	-	-	-	2	-	2	2	2	-	-	-	-	-	2	-	2	-	2	-	2	-	2
	In total	2	2	2	2	2	-	2	2	2	2	2	-	3	2	2	2	2	2	2	2	2	2	2
	Proportion in the total SSRs (%)	0.0526316	0.0408163	0.0526316	0.0289855	0.0392157	-	0.05	0.0526316	0.0408163	0.0425532	0.047619	-	0.0833333	0.0434783	0.0465116	0.0384615	0.0444444	0.0384615	0.0487805	0.0526316	0.0322581	0.0434783	0.05
AATG/ATTC	3	-	-	-	-	-	-	-	-	-	-	-	-	1	-	-	-	-	-	-	-	-	-	-
	4	-	-	-	-	-	-	-	-	-	-	-	-	-	-	-	-	-	-	-	-	-	-	-
	In total	-	-	-	-	-	-	-	-	-	-	-	-	1	-	-	-	-	-	-	-	-	-	-
	Proportion in the total SSRs (%)	-	-	-	-	-	-	-	-	-	-	-	-	0.0277778	-	-	-	-	-	-	-	-	-	-
AGAT/ATCT	3	-	-	1	-	-	2	-	-	-	-	-	-	-	1	-	-	-	1	-	-	-	1	-
	4	-	-	-	-	-	-	-	-	-	-	-	-	-	-	-	-	-	-	-	-	1	-	-
	In total	-	-	1	-	-	2	-	-	-	-	-	-	-	1	-	-	-	1	-	-	1	1	-
	Proportion in the total SSRs (%)	-	-	0.0263158	-	-	0.047619	-	-	-	-	-	-	-	0.0217391	-	-	-	0.0196078	-	-	0.016129	0.0217391	-
AAAAT/ATTTT	4	-	-	-	-	-	-	1	-	-	-	-	-	-	-	-	-	-	1	-	-	-	-	-
	5	-	-	-	2	-	-	-	-	-	-	-	-	-	-	-	-	-	-	-	-	-	-	-
	In total	-	-	-	2	-	-	1	-	-	-	-	-	-	-	-	-	-	1	-	-	-	-	-
	Proportion in the total SSRs (%)	-	-	-	0.0289855	-	-	0.025	-	-	-	-	-	-	-	-	-	-	0.0196078	-	-	-	-	-
AATAC/ATTGT	4	-	-	-	-	-	-	1	-	1	-	-	-	-	-	1	-	-	-	1	-	-	-	-
	In total	-	-	-	-	-	-	1	-	1	-	-	-	-	-	1	-	-	-	1	-	-	-	-
	Proportion in the total SSRs (%)	-	-	-	-	-	-	0.025	-	0.0204082	-	-	-	-	-	0.0232558	-	-	-	0.0243902	-	-	-	-
AATAT/ATATT	4	-	-	-	-	-	-	-	-	1	-	-	-	1	-	-	-	-	-	-	-	-	-	-
	In total	-	-	-	-	-	-	-	-	1	-	-	-	1	-	-	-	-	-	-	-	-	-	-
	Proportion in the total SSRs (%)	-	-	-	-	-	-	-	-	0.0204082	-	-	-	0.0277778	-	-	-	-	-	-	-	-	-	-
AATTC/AATTG	4	-	-	-	-	-	-	-	-	-	-	-	-	-	-	-	-	1	-	-	-	-	-	-
	In total	-	-	-	-	-	-	-	-	-	-	-	-	-	-	-	-	1	-	-	-	-	-	-
	Proportion in the total SSRs (%)	-	-	-	-	-	-	-	-	-	-	-	-	-	-	-	-	0.0222222	-	-	-	-	-	-
AAAAC/GTTTT	4	-	-	-	1	-	-	-	-	-	-	-	-	-	-	-	-	-	1	-	-	-	-	-
	In total	-	-	-	1	-	-	-	-	-	-	-	-	-	-	-	-	-	1	-	-	-	-	-
	Proportion in the total SSRs (%)	-	-	-	0.0144928	-	-	-	-	-	-	-	-	-	-	-	-	-	0.0196078	-	-	-	-	-
AACTT/AAGTT	4	-	-	1	-	-	-	-	-	-	-	-	-	-	-	-	-	-	-	-	-	-	-	1
	In total	-	-	1	-	-	-	-	-	-	-	-	-	-	-	-	-	-	-	-	-	-	-	1
	Proportion in the total SSRs (%)	-	-	0.0263158	-	-	-	-	-	-	-	-	-	-	-	-	-	-	-	-	-	-	-	0.025
AAAAGT/ACTTTT	3																1
	4	-	-	-	-	-	-	-	-	-	-	-	-		-	-	-	-	-	-	-	-	-	-
	In total	-	-	-	-	-	-	-	-	-	-	-	-		-	-	1	-	-	-	-	-	-	-
	Proportion in the total SSRs (%)	-	-	-	-	-	-	-	-	-	-	-	-	-	-	-	0.0192308	-	-	-	-	-	-	-
AATTAT/AATTAT	4	-	-	-	-	-	-	-	-	-	-	-	-		-	-	2	-	-	-	-	-	-	-
	In total	-	-	-	-	-	-	-	-	-	-	-	-		-	-	2	-	-	-	-	-	-	-
	Proportion in the total SSRs (%)	-	-	-	-	-	-	-	-	-	-	-	-	-	-	-	0.0384615	-	-	-	-	-	-	-
AAATCT/AGATTT	4	-	-	-	-	1	-	-	-	-	-	-	-	-	-	-	-	-	-	-	-	1	-	-
	In total	-	-	-	-	1	-	-	-	-	-	-	-	-	-	-	-	-	-	-	-	1	-	-
	Proportion in the total SSRs (%)	-	-	-	-	0.0196078	-	-	-	-	-	-	-	-	-	-	-	-	-	-	-	0.016129	-	-
AAAGGT/ACCTTT	4	-	-	-	-	-	-	-	-	1	-	-	-	-	-	1	-	-	-	-	-	-	-	-
	In total	-	-	-	-	-	-	-	-	1	-	-	-	-	-	1	-	-	-	-	-	-	-	-
	Proportion in the total SSRs (%)	-	-	-	-	-	-	-	-	0.0204082	-	-	-	-	-	0.0232558	-	-	-	-	-	-	-	-
AACGCC/CGTTGG	4	-	-	-	2	-	-	-	-	-	-	-	-	-	-	-	-	-	-	-	-	2	-	-
	In total	-	-	-	2	-	-	-	-	-	-	-	-	-	-	-	-	-	-	-	-	2	-	-
	Proportion in the total SSRs (%)	-	-	-	0.0289855	-	-	-	-	-	-	-	-	-	-	-	-	-	-	-	-	0.0322581	-	-
Number of SSRs present in compound formation	-	2	3	1	6	4	2	1	2	4	4	2	5	1	1	2	1	1	3	1	2	6	1	2
	Proportion in the total SSRs	0.0526316	0.0612245	0.0263158	0.0869565	0.0784314	0.047619	0.025	0.0526316	0.0816327	0.0851064	0.047619	0.108696	0.0277778	0.0217391	0.0465116	0.0192308	0.0222222	0.0588235	0.0243902	0.0526316	0.0967742	0.0217391	0.05
In total	-	38	49	38	69	51	42	40	38	49	47	42	46	36	46	43	52	45	51	41	38	62	46	40
