# Supplementary material for: Comparative chloroplast genome analyses of 23 species in Swertia L. (Gentianaceae) with implications for its phylogeny
Source: Front Genet. 2022 Aug 31;13:895146. doi: 10.3389/fgene.2022.895146 (PMC9470856; doi:10.3389/fgene.2022.895146)
Supplement: Supplementary file 3 [file Table1.XLSX]

## Sheet: Sheet1
Table S1 Relative synonymous codon usage statistics
Amino acid	Codons	tRNA	S.bifolia		S.bimaculata		S.cincta		S.cordata		S.dichotoma		S.dilatata		S.diluta		S.erythrosticta		S.franchetian		S.hispidicalyx		S.kouitchensis		S.leducii		S._macrosperma		S._multicaulis		S.mussotii		S.nervosa		S.przewalskii		S.pubescens		S.punicea		S.souliei		S.tetraptera		S.verticillifolia		S.wolfangiana
			Count	RSCU	Count	RSCU	Count	RSCU	Count	RSCU	Count	RSCU			Count	RSCU	Count	RSCU	Count	RSCU			Count	RSCU	Count	RSCU	Count	RSCU	Count	RSCU	Count	RSCU			Count	RSCU	Count	RSCU	Count	RSCU	Count	RSCU	Count	RSCU	Count	RSCU	Count	RSCU
Phe	UUU		2226	1.23	2179	1.21	2076	1.19	2176	1.21	2179	1.22	2057	1.19	2220	1.23	2171	1.23	2132	1.2	2102	1.22	2141	1.18	2170	1.2	2175	1.23	2174	1.24	2142	1.2	2161	1.19	2189	1.2	2196	1.22	2212	1.24	2179	1.22	2201	1.23	2200	1.23	2207	1.23
Phe	UUC	trnF-GAA	1382	0.77	1429	0.79	1422	0.81	1429	0.79	1392	0.78	1408	0.81	1383	0.77	1367	0.77	1418	0.8	1339	0.78	1475	0.82	1436	0.8	1372	0.77	1327	0.76	1414	0.8	1485	0.81	1452	0.8	1390	1.78	1359	0.76	1395	0.78	1377	0.77	1364	0.77	1371	0.77
Leu	UUA	trnL-UAA	1104	1.3	1110	1.31	995	1.19	1185	1.33	1105	1.31	1118	1.24	1059	1.2	1074	1.19	1084	1.23	1052	1.25	1083	1.26	1138	1.31	1005	1.2	1034	1.21	1061	1.2	1055	1.22	1037	1.24	1194	1.36	1145	1.35	1014	1.22	1045	0.77	1141	1.28	1056	1.26
Leu	UUG	trnL-CAA	1060	1.25	1041	1.23	1130	1.35	1076	1.2	1051	1.24	1105	1.22	1075	1.22	1158	1.29	1107	1.26	1034	1.23	1144	1.34	1125	1.3	1041	1.24	1071	1.26	1108	1.25	1155	1.33	1057	1.26	1053	1.2	1007	1.19	1013	1.22	1093	1.3	1089	1.22	1058	1.26
Leu	CUU		1019	1.2	986	1.17	991	1.19	1093	1.22	1072	1.27	1106	1.22	1116	1.26	1110	1.23	1112	1.26	1023	1.22	1046	1.22	1019	1.18	1054	1.26	1070	1.26	1110	1.25	1063	1.23	1061	1.27	1062	1.21	1098	1.3	1066	1.28	1052	1.25	1077	1.2	1047	1.24
Leu	CUC		658	0.78	625	0.74	653	0.78	637	0.71	616	0.73	660	0.73	710	0.8	687	0.76	653	0.74	628	0.75	661	0.77	634	0.73	667	0.8	682	0.8	674	0.76	662	0.76	675	0.81	622	0.71	618	0.73	683	0.82	639	0.76	655	0.73	661	0.79
Leu	CUA	trnL-UAG	775	0.91	804	0.95	766	0.92	843	0.94	751	0.89	909	1.01	834	0.95	872	0.97	820	0.93	831	0.99	724	0.85	803	0.93	773	0.92	789	0.93	841	0.95	781	0.9	703	0.84	893	1.01	783	0.92	754	0.91	738	0.88	895	1	742	0.88
Leu	CUG		474	0.56	512	0.6	477	0.57	530	0.59	480	0.57	528	0.58	501	0.57	493	0.55	504	0.57	465	0.55	480	0.56	484	0.56	490	0.58	469	0.55	525	0.59	482	0.56	497	0.59	461	0.52	431	0.51	458	0.55	471	0.56	510	0.57	483	0.57
Ile	AUU		1760	1.26	1711	1.22	1683	1.24	1627	1.26	1688	1.24	1679	1.24	1704	1.27	1730	1.28	1733	1.27	1669	1.25	1805	1.27	1627	1.22	1816	1.29	1765	1.26	1723	1.27	1727	1.23	1742	1.26	1560	1.25	1743	1.28	1806	1.28	1711	1.21	1673	1.27	1733	1.27
Ile	AUC	trnI-GAU	1029	0.74	1075	0.77	1058	0.78	896	0.69	972	0.71	990	0.73	1018	0.76	963	0.71	1017	0.74	971	0.73	1067	0.75	1004	0.75	1011	0.72	983	0.7	999	0.74	1023	0.73	1077	0.78	939	0.76	1009	0.74	1052	0.75	1086	0.77	954	0.72	1039	0.76
Ile	AUA	trnI-CAU	1398	1	1408	1.01	1328	0.98	1366	1.05	1432	1.05	1399	1.03	1297	0.97	1371	1.01	1348	0.99	1365	1.02	1405	0.99	1375	1.03	1410	1	1441	1.03	1349	0.99	1458	1.04	1320	0.96	1231	0.99	1348	0.99	1364	0.97	1457	1.03	1331	1.01	1314	0.96
Met	AUG	trn(f)M-CAU	844	1	839	1	850	1	791	1	762	1	804	1	820	1	841	1	799	1	813	1	815	1	801	1	796	1	786	1	780	1	845	1	786	1	739	1	798	1	753	1	825	1	739	1	769	1
Val	GUU		818	1.4	812	1.37	772	1.39	799	1.33	819	1.39	793	1.29	840	1.41	779	1.31	828	1.42	783	1.37	784	1.29	751	1.35	816	1.38	794	1.37	838	1.41	751	1.27	773	1.35	818	1.39	823	1.37	819	1.44	770	1.32	784	1.38	802	1.36
Val	GUC	trnV-GAC	438	0.75	415	0.7	388	0.7	425	0.71	420	0.71	423	0.69	446	0.75	440	0.74	421	0.72	399	0.7	452	0.74	409	0.73	455	0.77	410	0.71	443	0.74	430	0.73	460	0.8	446	0.76	437	0.73	394	0.69	435	0.75	421	0.74	454	0.77
Val	GUA	trnV-UAC	672	1.15	736	1.25	662	1.19	743	1.24	715	1.21	796	1.29	696	1.16	742	1.25	705	1.21	703	1.23	782	1.29	714	1.28	691	1.17	734	1.27	706	1.19	734	1.24	680	1.19	716	1.21	755	1.25	706	1.24	699	1.2	691	1.21	715	1.21
Val	GUG		403	69	400	0.68	400	0.72	429	0.72	410	0.69	450	0.73	409	0.68	419	0.7	379	0.65	396	0.69	412	0.68	359	0.64	406	0.69	382	0.66	393	0.66	449	0.76	375	0.66	379	0.64	395	0.66	354	0.62	427	0.73	380	0.67	389	0.66
Ser	UCU		1111	1.43	1114	1.39	1091	1.42	1132	1.46	1143	1.48	1079	1.43	1098	1.46	1095	1.4	1120	1.48	1096	1.41	1147	1.48	1147	1.43	1151	1.47	1088	1.42	1093	1.45	1147	1.44	1076	1.42	1099	1.43	1156	1.48	1173	1.5	1157	1.46	1116	1.43	1148	1.46
Ser	UCC	trnS-GGA	890	1.15	886	1.11	834	1.09	869	1.12	858	1.11	807	1.07	835	1.11	848	1.08	860	1.14	847	1.09	851	1.1	898	1.12	848	1.08	888	1.16	853	1.13	898	1.13	875	1.16	842	1.09	870	1.11	869	1.11	903	1.14	884	1.13	896	1014
Ser	UCA	trnS-UGA	856	1.1	980	1.23	908	1.18	931	1.2	904	1.17	963	1.28	875	1.16	927	1.18	859	1.14	920	1.18	858	1.11	942	1.18	874	1.11	837	1.09	863	1.15	871	1.1	815	1.08	996	1.29	906	1.16	893	1.14	875	1.1	919	1.18	852	1.08
Ser	UCG		577	0.74	631	0.79	584	0.76	527	0.68	570	0.74	584	0.78	549	0.73	624	0.8	569	0.75	598	0.77	598	0.77	597	0.75	609	0.78	594	0.77	563	0.75	639	0.8	562	0.74	570	0.74	571	0.73	554	0.71	626	0.79	608	0.78	582	0.74
Pro	CCU		704	1.13	690	1.09	604	1.02	672	1.08	665	1.08	662	1.07	686	1.09	662	1.06	668	1.08	675	1.11	710	1.12	660	1.09	712	1.1	691	1.12	669	1.09	680	1.09	682	1.13	647	1.07	740	1.15	676	1.09	663	1.06	639	1.05	679	1.1
Pro	CCC		659	1.06	659 1	0.04	655	1.11	643	1.03	696	1.13	659	1.07	648	1.03	650	1.05	659	1.07	644	1.06	669	1.05	653	1.08	654	1.01	663	1.07	661	1.07	664	1.07	669	1.11	621	1.03	667	1.04	642	1.04	662	1.06	634	1.05	655	1.06
Pro	CCA	trnP-UGG	704	1.13	772	1.22	664	1.12	739	1.19	677	1.1	698	1.13	760	1.21	764	1.23	725	1.17	704	1.16	714	1.13	687	1.14	783	1.21	693	1.12	709	1.15	714	1.15	672	1.11	724	1.2	751	1.17	735	1.19	709	1.14	733	1.21	722	1.17
Pro	CCG		415	0.67	417	0.66	440	0.74	435	0.7	430	0.7	455	0.74	413	0.66	411	0.66	421	0.68	411	0.68	445	0.7	414	0.69	436	0.67	431	0.7	423	0.69	431	0.69	391	0.65	421	0.7	414	0.64	426	0.69	459	0.74	420	0.69	409	0.66
Thr	ACU		704	1.22	676	1.16	645	1.15	653	1.2	655	1.12	585	1.08	627	1.16	656	1.17	650	1.17	656	1.16	684	1.17	652	1.15	688	1.2	694	1.2	652	1.16	662	1.14	680	1.22	633	1.18	741	1.27	697	1.21	657	1.13	633	1.15	678	1.21
Thr	ACC	trnT-GGU	570	0.99	598	1.02	581	1.04	593	1.09	614	1.05	566	1.05	577	1.07	573	1.02	599	1.08	588	1.04	591	1.01	628	1.11	574	1	566	0.98	627	1.11	618	1.06	575	1.03	540	1.01	558	0.96	599	1.04	605	1.04	586 1.06	1.15	596	1.06
Thr	ACA	trnT-UGU	658	1.14	664	1.13	640	1.14	594	1.09	675	1.15	654	1.21	625	1.16	647	1.15	625	1.12	665	1.18	694	1.18	642	1.13	684	1.2	654	1.13	625	1.11	668	1.15	638	1.14	642	1.2	689	1.18	650	1.13	670	1.15	640	1.16	626	1.12
Thr	ACG		369	0.64	403	0.69	377	0.67	338	0.62	398	0.68	359	0.66	331	0.61	374	0.66	350	0.63	346	0.61	374	0.64	351	0.62	340	0.59	401	0.69	353	0.63	375	0.65	343	0.61	322	0.6	348	0.6	363	0.63	396	0.68	345	0.63	343	0.61
Ala	GCU		524	1.33	533	1.33	494	1.29	516	1.31	521	1.3	495	1.26	452	1.22	530	1.3	511	1.3	524	1.32	532	1.29	556	1.37	498	1.25	560	1.35	511	1.32	531	1.3	531	1.37	531	1.34	585	1.34	539	1.37	476	1.26	454	1.24	509	1.35
Ala	GCC		356	0.9	364	0.91	368	0.96	365	0.93	383	0.96	336	0.85	373	1	368	0.9	357	0.91	339	0.86	364	0.88	355	0.88	353	0.89	360	0.87	352	0.91	377	0.92	374	0.96	357	0.9	367	0.84	336	0.85	351	0.93	337	0.92	344	0.91
Ala	GCA	trnA-UGC	450	1.14	447	1.12	422	1.1	445	1.13	441	1.1	475	1.21	424	1.14	445	1.09	431	1.1	455	1.15	478	1.16	460	1.14	467	1.18	466	1.12	416	1.07	461	1.13	403	1.04	430	1.09	508	1.17	415	1.05	398	1.05	402	1.1	388	1.03
Ala	GCG		244	0.62	256	0.64	247	0.65	244	0.62	257	0.64	269	0.68	239	0.64	285	0.7	273	0.69	265	0.67	274	0.67	249	0.61	270	0.68	273	0.66	273	0.7	270	0.66	248	0.64	265	0.67	284	0.65	287	0.73	286	0.76	266	0.73	270	0.71
Tyr	UAU		1358	1.35	1321	1.32	1256	1.29	1342	1.32	1306	1.29	1226	1.31	1373	1.3	1324	1.36	1298	1.3	1316	1.35	1268	1.3	1312	1.32	1258	1.29	1336	1.34	1329	1.32	1274	1.3	1408	1.32	1276	1.31	1282	1.34	1297	1.3	1307	1.34	1373	1.31	1361	1.3
Tyr	UAC	trnY-GUA	660	0.65	676	0.68	693	0.71	699	0.68	714	0.71	639	0.69	744	0.7	627	0.64	702	0.7	637	0.65	690	0.7	676	0.68	692	0.71	651	0.66	687	0.68	692	0.7	728	0.68	666	0.69	638	0.66	694	0.7	643	0.66	716	0.69	738	0.7
TER	UAA		1175	1.18	1192	1.21	1191	1.22	1124	1.18	1187	1.18	1053	1.13	1181	1.17	1172	1.23	1188	1.22	1138	1.23	1112	1.17	1158	1.22	1193	1.2	1122	1.22	1188	1.21	1149	1.24	1207	1.21	1178	1.16	1107	1.18	1182	1.2	1235	1.2	1235	1.19	1247	1.22
TER	UAG		792	0.8	761	0.77	774	0.79	816	0.86	869	0.86	798	0.86	858	0.85	815	0.86	824	0.85	744	0.8	807	0.85	765	0.8	792	0.8	734	0.8	836	0.85	729	0.79	826	0.83	817	0.8	747	0.8	807	0.82	836	0.82	887	0.86	825	0.81
His	CAU		821	1.31	840	1.4	770	1.31	913	1.37	883	1.36	798	1.34	895	1.36	885	1.4	950	1.42	815	1.33	845	1.38	816	1.35	799	1.34	854	1.37	984	1.44	807	1.35	869	1.33	842	1.33	871	1.4	871	1.4	821	1.36	921	1.38	835	1.34
His	CAC	trnH-GUG	434	0.69	361	0.6	405	0.69	422	0.63	412	0.64	393	0.66	419	0.64	380	0.6	390	0.58	406	0.67	383	0.62	397	0.65	392	0.66	394	0.63	380	0.56	388	0.65	441	0.67	421	0.67	375	0.6	371	0.6	386	0.64	413	0.62	415	0.66
Gln	CAA	trnQ-UUG	1049	1.42	910	1.39	1029	1.41	1009	1.37	1023	1.4	1003	1.39	1067	1.4	1010	1.32	1074	1.36	997	1.39	1008	1.39	1024	1.38	1015	1.42	1082	1.43	1077	1.36	990	1.4	1093	1.42	1075	1.41	1058	1.42	1024	1.38	994	1.37	1065	1.37	1067	1.4
Gln	CAG		430	0.58	398	0.61	426	0.59	464	0.63	435	0.6	438	0.61	453	0.6	523	0.68	509	0.64	437	0.61	440	0.61	459	0.62	410	0.58	430	0.57	505	0.64	421	0.6	450	0.58	445	0.59	429	0.58	457	0.62	458	0.63	491	0.63	460	0.6
Asn	AAU		1672	1.37	1733	1.39	1600	1.34	1759	1.39	1631	1.37	1601	1.36	1668	1.37	1630	1.35	1670	1.35	1631	1.38	1625	1.36	1703	1.36	1627	1.37	1704	1.4	1653	1.36	1771	1.39	1676	1.36	1600	1.35	1644	1.37	1638	1.39	1648	1.37	1578	1.34	1678	1.37
Asn	AAC	trnN-GUU	766	0.63	759	0.61	788	0.66	780	0.61	747	0.63	761	0.64	769	0.63	786	0.65	795	0.65	741	0.62	758	0.64	794	0.64	753	0.63	727	0.6	782	0.64	776	0.61	787	0.64	774	0.65	760	0.63	725	0.61	766	0.63	770	0.66	772	0.63
Lys	AAA	trnK-UUU	2065	1.35	2065	1.32	2018	1.34	2086	1.34	2088	1.35	2063	1.34	2070	1.32	2084	1.33	2101	1.35	2029	1.35	2107	1.34	2046	1.33	2097	1.35	2130	1.35	2098	1.34	2102	1.34	2032	1.33	2045	1.34	2105	1.37	2086	1.33	2080	1.33	2048	1.34	2027	1.32
Lys	AAG		1004	0.65	1056	0.68	991	0.66	1032	0.66	1000	0.65	1015	0.66	1064	0.68	1039	0.67	1018	0.65	967	0.65	1034	0.66	1037	0.67	1006	0.65	1014	0.65	1028	0.66	1042	0.66	1020	0.67	1002	0.66	976	0.63	1048	0.67	1043	0.67	1016	0.66	1041	0.68
Asp	GAU		924	1.38	1013	1.42	933	1.41	1118	1.42	1079	1.47	963	1.39	1033	1.39	1019	1.4	1087	1.42	1003	1.42	979	1.39	1113	1.44	971	1.39	964	1.38	1109	1.42	1043	1.43	1035	1.4	1012	1.42	1020	1.41	1043	1.38	951	1.41	1072	1.42	1035	1.43
Asp	GAC	trnD-GUC	413	0.62	410	0.58	393	0.59	455	0.58	393	0.53	423	0.61	451	0.61	434	0.6	440	0.58	411	0.58	429	0.61	428	0.56	422	0.61	432	0.62	450	0.58	412	0.57	441	0.6	413	0.58	428	0.59	464	0.62	397	0.59	440	0.58	411	0.57
Glu	GAA	trnE-UUC	1230	1.36	1281	1.39	1170	1.33	1310	1.34	1317	1.38	1287	1.36	1300	1.32	1273	1.33	1278	1.32	1279	1.36	1334	1.39	1293	1.36	1289	1.36	1188	1.28	1267	1.31	1225	1.32	1344	1.37	1328	1.36	1365	1.4	1291	1.36	1281	1.37	1331	1.35	1291	1.38
Glu	GAG		578	0.64	556	0.61	594	0.67	641	0.66	588	0.62	611	0.64	669	0.68	640	0.67	656	0.68	595	0.64	587	0.61	610	0.64	605	0.64	668	0.72	662	0.69	626	0.68	616	0.63	629	0.64	587	0.6	613	0.64	583	0.63	645	0.65	585	0.62
Cys	UGU		671	1.2	725	1.22	675	1.16	658	1.24	672	1.15	624	1.24	673	1.21	684	1.26	657	1.15	650	1.21	661	1.17	687	1.21	655	1.19	706	1.25	645	1.19	655	1.22	699	1.2	640	1.18	672	1.21	702	1.21	693	1.2	690	1.19	675	1.19
Cys	UGC	trnC-GCA	450	0.8	466	0.78	486	0.84	405	0.76	494	0.85	380	0.76	440	0.79	403	0.74	485	0.85	427	0.79	465	0.83	451	0.79	444	0.81	420	0.75	443	0.81	423	0.78	466	0.8	441	0.82	442	0.79	456	0.79	464	0.8	467	0.81	461	0.81
TER	UGA		1010	1.02	1010	1.02	959	0.98	908	0.96	964	0.96	941	1.01	980	0.97	869	0.91	910	0.93	891	0.96	933	0.98	932	0.98	1000	1.01	912	0.99	919	0.94	902	0.97	955	0.96	1056	1.04	950	1.02	966	0.98	1005	0.98	985	0.95	984	0.97
Trp	UGG	trnW-CCA	683	1	669	1	649	1	671	1	691	1	620	1	651	1	660	1	728	1	664	1	651	1	701	1	665	1	688	1	719	1	654	1	656	1	688	1	640	1	685	1	663	1	681	1	677	1
Arg	CGU	trnR-ACG	430	0.74	380	0.68	348	0.64	398	0.71	404	0.73	360	0.68	384	0.68	372	0.68	393	0.73	388	0.73	385	0.72	424	0.75	429	0.78	429	0.78	380	0.7	384	0.69	421	0.76	385	0.68	434	0.79	383	0.7	349	0.64	397	0.71	384	0.69
Arg	CGC		269	0.46	278	0.5	259	0.48	282	0.5	280	0.51	249	0.47	295	0.52	279	0.51	266	0.49	265	0.5	250	0.47	265	0.47	252	0.46	260	0.47	267	0.49	269	0.48	274	0.5	294	0.52	265	0.48	288	0.53	289	0.53	270	0.48	277	0.49
Arg	CGA		643	1.1	609	1.1	592	1.09	608	1.08	604	1.09	574	1.08	601	1.07	577	1.05	546	1.01	558	1.05	569	1.06	610	1.08	584	1.06	625	1.13	552	1.02	592	1.06	591	1.07	600	1.07	543	0.99	595	1.09	572	1.04	581	1.04	612	1.09
Arg	CGG		437	0.75	352	0.63	377	0.7	452	0.8	398	0.72	404	0.76	444	0.79	413	0.75	417	0.77	397	0.74	372	0.69	423	0.75	427	0.77	384	0.69	414	0.77	382	0.68	410	0.74	458	0.81	410	0.75	380	0.7	428	0.78	440	0.79	398	0.71
Arg	AGA	trnR-UCU	1099	1.88	1064	1.91	1044	1.93	1017	1.8	1014	1.84	1004	1.89	1046	1.86	702	0.9	982	1.81	999	1.87	1042	1.94	1005	1.79	1047	1.89	970	1.75	981	1.81	1060	1.9	1044	1.89	1030	1.83	1063	1.94	1008	1.85	1024	1.87	1008	1.81	1039	1.86
Arg	AGG		629	1.08	651	1.17	629	1.16	629	1.11	610	1.11	589	1.11	606	1.08	498	0.64	643	1.19	596	1.12	597	1.11	650	1.15	577	1.04	651	1.18	653	1.21	667	1.19	574	1.04	607	1.08	575	1.05	624	1.14	626	1.14	652	1.17	648	1.16
Ser	AGU		703	0.9	655	0.82	680	0.89	690	0.89	660	0.85	653	0.87	668	0.89	1025	1.87	651	0.86	684	0.88	680	0.88	673	0.84	693	0.88	721	0.94	661	0.88	711	0.9	703	0.93	634	0.82	708	0.91	716	0.91	672	0.85	639	0.82	694	0.88
Ser	AGC	trnS-GCU	524	0.67	534	0.67	504	0.66	491	0.63	504	0.65	434	0.58	501	0.66	618	1.13	475	0.63	531	0.68	522	0.67	541	0.68	533	0.68	481	0.63	477	0.63	499	0.63	511	0.68	475	0.62	482	0.62	492	0.63	537	0.68	516	0.66	541	0.69
Gly	GGU		571	0.98	605	1.03	560	0.99	535	0.96	566	1	551	0.98	554	0.97	564	1.03	556	0.98	602	1.03	593	1	561	0.99	574	0.97	595	1.04	550	0.98	593	1.02	620	1.04	529	0.97	637	1.04	620	1.05	505	0.9	553	0.99	573	0.99
Gly	GGC	trnG-GCC	366	0.63	394	0.67	351	0.62	349	0.63	353	0.62	347	0.62	363	0.63	329	0.6	351	0.62	361	0.62	359	0.61	351	0.62	357	0.6	344	0.6	346	0.62	358	0.62	347	0.58	349	0.64	350	0.57	366	0.62	373	0.66	380	0.68	375	0.65
Gly	GGA		811	1.39	767	1.3	750	1.33	751	1.35	763	1.34	764	1.36	747	1.31	750	1.37	753	1.33	773	1.33	829	1.4	766	1.35	806	1.36	773	1.35	737	1.31	790	1.36	845	1.41	763	1.39	857	1.4	789	1.34	753	1.34	709	1.27	786	1.36
Gly	GGG		579	1	587	1	597	1.06	587	1.06	592	1.04	582	1.04	623	1.09	553	1.01	612	1.08	591	1.02	585	0.99	594	1.05	629	1.06	571	1	615	1.09	577	1	582	0.97	578	1	613	1	589	1	613	1.09	586	1.05	581	1
